# Supplementary material for: Quercetagetin alleviates inflammatory osteoclastogenesis and collagen antibody-induced arthritis via Nrf2 signaling and Pten/AKT/Nfatc1 axis
Source: Arthritis Res Ther. 2025 Mar 8;27:54. doi: 10.1186/s13075-025-03522-x (PMC11889843; doi:10.1186/s13075-025-03522-x)
Supplement: Supplementary file 1 — Supplementary Material 1 [file 13075_2025_3522_MOESM1_ESM.xlsx]

## Sheet: raw data
Mol ID	Molecule Name	MW	AlogP	Hdon	Hacc	OB (%)	Caco-2	BBB	DL	FASA-	HL
MOL001308	oleic acid	282.52	6.84	1	2	33.13	1.14	0.93	0.14	0.2	5.39
MOL001393	myristic acid	228.42	5.46	1	2	21.18	1.07	0.99	0.07	0.19
MOL001396	PENTADECYLIC ACID	242.45	5.91	1	2	20.18	1.08	0.88	0.08	0.18
MOL001402	Octacosane	394.86	13.15	0	0	8.15	1.91	1.46	0.37	0.12
MOL001487	FITONE	268.54	6.2	0	1	6.67	1.5	1.44	0.1	0.22
MOL001735	Dinatin	300.28	2.32	3	6	30.97	0.48	-0.49	0.27	0.28	16.44
MOL002281	Toralactone	272.27	2.25	2	5	46.46	0.86	0.37	0.24	0.35	3.55
MOL002721	quercetagetin	318.25	1.24	6	8	45.01	-0.06	-0.93	0.31	0.34	13.82
MOL004112	Patuletin	332.28	1.49	5	8	53.11	0.01	-0.71	0.34	0	14.31
MOL006425	2-Benzo[1,3]dioxol-5-yl-5,7-dimethoxy-chroman	314.36	3.69	0	5	57.68	1.11	0.47	0.38	0.23	7.23
MOL006426	1,3,6-trihydroxy-2,5,7-trimethoxyxanthone	336.32	0.07	3	8	42.22	0.38	-0.41	0.38	0.15	15.24
MOL006427	methyl farnesoate	250.42	5.22	0	2	33.76	1.5	1.36	0.09	0.25	5.22
MOL006428	7,30-dihydroxy-5,40,50-trimethoxyisoflavone	346.36	2.4	2	7	47.33	0.58	-0.13	0.37	0.21	16.91
MOL006429	Hispidulin 7-glucoside	462.44	0.41	6	11	8.57	-1.16	-2.17	0.79	0.3
MOL006430	hispidulin,7-(6-e-p-coumaroyl-b-d-glucopyranoside)	610.61	2.62	6	13	1.64	-1.18	-2.29	0.63	0.35
MOL006431	patuletin-3-o-[2-o-e-feruloyl-b-d-glucopyranosyl-(1-6)-b-d-glucopyranoside]	830.81	-0.24	11	20	3.02	-2.63	-3.8	0.23	0.27
MOL006432	patuletin-3-o-[b-d-glucopyranosyl-(1-3)-2-o-e-caffeoyl-b-d-glucopyranosyl-(1-6)-b-d-glucopyranoside]	978.94	-2.24	15	25	3.01	-3.7	-5.15	0.15	0.27
MOL006433	patuletin-3-o-[b-d-glucopyranosyl-(1-3)-2-o-e-caffeoyl-b-d-glucopyranosyl-(1-6)-b-d-glucopyranoside_qt	816.78	-0.5	12	20	3.01	-2.65	-3.76	0.25	0.29
MOL006434	toralac-tone-9-o-b-d-glucopyranoside	434.43	0.34	5	10	23.63	-0.99	-1.69	0.8	0.24
MOL006435	γ-tocopheryl acetate	416.76	9.93	1	2	15.62	1.65	1.58	0.52	0.24
MOL000676	DBP	278.38	4.2	0	4	64.54	0.8	0.56	0.13	0.34	5.41
MOL000069	palmitic acid	256.48	6.37	1	2	19.3	1.09	1	0.1	0
MOL000749	Linoleic	280.5	6.39	1	2	41.9	1.23	0.81	0.14	0.23	5.27
MOL000098	quercetin	302.25	1.5	5	7	46.43	0.05	-0.77	0.28	0.38	14.4
