# Supplementary material for: Quercetagetin alleviates inflammatory osteoclastogenesis and collagen antibody-induced arthritis via Nrf2 signaling and Pten/AKT/Nfatc1 axis
Source: Arthritis Res Ther. 2025 Mar 8;27:54. doi: 10.1186/s13075-025-03522-x (PMC11889843; doi:10.1186/s13075-025-03522-x)
Supplement: Supplementary file 2 — Supplementary Material 2 [file 13075_2025_3522_MOESM2_ESM.xlsx]

## Sheet: common targets
AR
PPARG
PTGS2
HSP90AB1
HSP90AA1
HSP90AA2P
PIK3CG
DPP4
PRSS1
TOP2
SOCS1
STAT1
TNF
IFNG
CCL22
TGFB1
NFKB1
PIK3CA
PIK3CB
PIK3CD
MAPK8
PIK3R1
JUN
AKT1
PIM1
AKR1B1
MAPT
KDM4E
GPR35
TOP2A
XDH
FLT3
INSR
ACHE
GLO1
MYLK
SYK
ABCC1
BACE1
APEX1
DAPK1
NOX4
AVPR2
MAOA
IGF1R
CYP19A1
EGFR
F2
CA2
ALOX5
AURKB
DRD4
ADORA1
CA7
MPO
ADORA2A
PYGL
CA1
GSK3B
SRC
PTK2
HSD17B2
KDR
MMP13
MMP3
CA3
ALOX15
PLK1
CA6
CDK1
MMP9
CA12
MMP2
PKN1
CA14
CA9
CSNK2A1
ALOX12
MET
CA4
NEK2
CXCR1
CAMK2B
ALK
ABCB1
NEK6
PLA2G1B
CA5A
CYP1B1
AXL
ABCG2
NUAK1
AKR1C2
AKR1C1
AKR1C3
AKR1C4
CA13
AKR1A1
PTPRS
PFKFB3
CDK5R1
CCNB3
ARG1
ESR2
MPG
SLC22A12
CDK6
CDK2
TYR
HSD17B1
AHR
ESRRA
TERT
BCHE
ADORA3
ST6GAL1
APP
AMY1A
GRK6
PARP1
TTR
