# Supplementary material for: Quercetagetin alleviates inflammatory osteoclastogenesis and collagen antibody-induced arthritis via Nrf2 signaling and Pten/AKT/Nfatc1 axis
Source: Arthritis Res Ther. 2025 Mar 8;27:54. doi: 10.1186/s13075-025-03522-x (PMC11889843; doi:10.1186/s13075-025-03522-x)
Supplement: Supplementary file 3 — Supplementary Material 3 [file 13075_2025_3522_MOESM3_ESM.xlsx]

## Sheet: IS>50
Gene Symbol	Gene ID	Disease Name	Disease ID	Direct Evidence	Inference Network	Inference Score	Reference Count
IL1B	3553	Arthritis, Rheumatoid	MESH:D001172	marker/mechanism	aceclofenac|Acetaminophen|Adjuvants, Immunologic|Air Pollutants|Antigens|Anti-Inflammatory Agents, Non-Steroidal|Antirheumatic Agents|Arsenic Trioxide|Aspartame|Aspirin|Auranofin|Aurothioglucose|Azathioprine|Cadmium|Chloroquine|chloroquine diphosphate|Curcumin|Cyclophosphamide|Cyclosporine|deoxynivalenol|Dexamethasone|Diclofenac|Dinoprostone|Edaravone|Enalapril|Famotidine|Flurbiprofen|Freund's Ad…	124.37	483
IFNG	3458	Arthritis, Rheumatoid	MESH:D001172	marker/mechanism	Acetaminophen|Air Pollutants|Antigens|Antimony|Antirheumatic Agents|Arsenic Trioxide|Aspirin|Azathioprine|Cadmium|Chloroquine|Curcumin|Cyclophosphamide|Cyclosporine|Cyclosporins|deoxynivalenol|Dexamethasone|Diclofenac|Dinoprostone|Edaravone|entinostat|Famotidine|Flurbiprofen|Freund's Adjuvant|glyphosate|Gold Sodium Thiomalate|GW 506033X|Hydrocortisone|Indomethacin|Lead|Leflunomide|Levamisole|manc…	122.99	456
IL4	3565	Arthritis, Rheumatoid	MESH:D001172		Acetaminophen|Adjuvants, Immunologic|Air Pollutants|Antigens|Arsenic Trioxide|Aspirin|Azathioprine|Cadmium|Chlorambucil|Chloroquine|Curcumin|Cyclophosphamide|Cyclosporine|deoxynivalenol|Dexamethasone|Diclofenac|Dinoprostone|Edaravone|Famotidine|Freund's Adjuvant|gamisopoonghwanghyul-tang|Gold|Gold Sodium Thiomalate|Hydrocortisone|Indomethacin|Lead|Leflunomide|Levamisole|Methotrexate|Methylprednis…	121.84	453
IL6	3569	Arthritis, Rheumatoid	MESH:D001172	marker/mechanism	aceclofenac|Acetaminophen|Adjuvants, Immunologic|Air Pollutants|Antigens|Anti-Inflammatory Agents, Non-Steroidal|Antirheumatic Agents|Arsenic Trioxide|Aspartame|Aspirin|Auranofin|Azathioprine|Cadmium|Chloroquine|Curcumin|Cyclophosphamide|Cyclosporine|deoxynivalenol|Dexamethasone|Diclofenac|Dinoprostone|Edaravone|Enalapril|entinostat|Famotidine|Flurbiprofen|Freund's Adjuvant|gamisopoonghwanghyul-t…	111.2	480
TNF	7124	Arthritis, Rheumatoid	MESH:D001172	marker/mechanism|therapeutic	aceclofenac|Acetaminophen|Adjuvants, Immunologic|Air Pollutants|Antigens|Anti-Inflammatory Agents, Non-Steroidal|Antirheumatic Agents|Arsenic Trioxide|Aspartame|Aspirin|Auranofin|Azathioprine|Cadmium|Chloroquine|Curcumin|Cyclophosphamide|Cyclosporine|deoxynivalenol|Dexamethasone|Diclofenac|Dinoprostone|Edaravone|Enalapril|Famotidine|Fenoprofen|Flurbiprofen|Freund's Adjuvant|gamisopoonghwanghyul-t…	108.1	488
PTGS2	5743	Arthritis, Rheumatoid	MESH:D001172	marker/mechanism	Acetaminophen|Adjuvants, Immunologic|Air Pollutants|Anti-Inflammatory Agents, Non-Steroidal|Antirheumatic Agents|Arsenic Trioxide|Aspirin|Auranofin|Azathioprine|Betamethasone|Cadmium|Chloroquine|chloroquine diphosphate|Curcumin|Cyclophosphamide|Cyclosporine|deoxynivalenol|Dexamethasone|Diclofenac|Dinoprostone|Enalapril|entinostat|Etoricoxib|Famotidine|Flurbiprofen|Freund's Adjuvant|glyphosate|Gol…	105.77	317
IL10	3586	Arthritis, Rheumatoid	MESH:D001172	marker/mechanism	Acetaminophen|Air Pollutants|Arsenic Trioxide|Aspirin|Cadmium|Chloroquine|Curcumin|Cyclophosphamide|Cyclosporine|deoxynivalenol|Dexamethasone|Diclofenac|Dinoprostone|Edaravone|Famotidine|Flurbiprofen|Freund's Adjuvant|gamisopoonghwanghyul-tang|Glucocorticoids|glyphosate|Gold|Gold Sodium Thiomalate|Hydrocortisone|Hydroxychloroquine|Indomethacin|Ketoprofen|Lead|Leflunomide|Methotrexate|Methylpredni…	103.14	445
TLR2	7097	Arthritis, Rheumatoid	MESH:D001172	marker/mechanism	Acetaminophen|Air Pollutants|Antirheumatic Agents|Arsenic Trioxide|Azathioprine|chloroquine diphosphate|Curcumin|Cyclophosphamide|Cyclosporine|deoxynivalenol|Diclofenac|Dinoprostone|Gold|Gold Sodium Thiomalate|Hydrocortisone|Indomethacin|Lead|Levamisole|Methotrexate|Methylprednisolone|Nitrites|Oxygen|Ozone|Piroxicam|Plant Extracts|Prednisolone|Reactive Oxygen Species|Resveratrol|Sulfasalazine|Sul…	99.25	253
NOS2	4843	Arthritis, Rheumatoid	MESH:D001172		Acetaminophen|Air Pollutants|Antimony|Arsenic Trioxide|Aspirin|Azathioprine|Cadmium|Chloroquine|Curcumin|Cyclophosphamide|Cyclosporine|deoxynivalenol|Dexamethasone|Diclofenac|Dinoprostone|Edaravone|Enalapril|entinostat|Flurbiprofen|Freund's Adjuvant|glyphosate|Gold|Gold Sodium Thiomalate|GW 506033X|Hydrocortisone|Hydroxychloroquine|Indomethacin|Lead|Leflunomide|mancozeb|Maneb|Methotrexate|Methylp…	97.14	446
RELA	5970	Arthritis, Rheumatoid	MESH:D001172		Acetaminophen|Adjuvants, Immunologic|Air Pollutants|Antirheumatic Agents|Arsenic Trioxide|Aspirin|Auranofin|Cadmium|Chloroquine|Curcumin|Cyclophosphamide|Cyclosporine|deoxynivalenol|Dexamethasone|Diclofenac|Dinoprostone|Edaravone|Enalapril|entinostat|Famotidine|Flurbiprofen|Freund's Adjuvant|glyphosate|Gold|Gold Compounds|Gold Sodium Thiomalate|GW 506033X|Hydrocortisone|Hydroxychloroquine|Indomet…	91.01	299
CCL2	6347	Arthritis, Rheumatoid	MESH:D001172		Acetaminophen|Adjuvants, Immunologic|Air Pollutants|Antirheumatic Agents|Arsenic Trioxide|Aspartame|Aspirin|Azathioprine|baricitinib|Betamethasone|bucillamine|Cadmium|Chlorambucil|Chloroquine|Curcumin|Cyclophosphamide|Cyclosporine|deoxynivalenol|Dexamethasone|Diclofenac|Dinoprostone|Edaravone|Enalapril|entinostat|Freund's Adjuvant|Gold|Gold Compounds|Hydrocortisone|Hydroxychloroquine|Indomethacin…	90.54	282
CXCL8	3576	Arthritis, Rheumatoid	MESH:D001172	marker/mechanism	Acetaminophen|Adjuvants, Immunologic|Air Pollutants|Antirheumatic Agents|Arsenic Trioxide|Aspirin|Azathioprine|Betamethasone|Cadmium|Chloroquine|chloroquine diphosphate|Curcumin|Cyclophosphamide|Cyclosporine|deoxynivalenol|Dexamethasone|Diclofenac|Dinoprostone|Edaravone|Enalapril|Famotidine|Glucocorticoids|glyphosate|Gold Compounds|Gold Sodium Thiomalate|GW 506033X|Hydrocortisone|Hydroxychloroqui…	90.37	301
ICAM1	3383	Arthritis, Rheumatoid	MESH:D001172		Acetaminophen|Adjuvants, Immunologic|Air Pollutants|Antirheumatic Agents|Arsenic Trioxide|Aspirin|Cadmium|Chloroquine|Curcumin|Cyclophosphamide|Cyclosporine|deoxynivalenol|Dexamethasone|Diclofenac|Dinoprostone|Edaravone|Enalapril|entinostat|Etoricoxib|Famotidine|Flurbiprofen|Freund's Adjuvant|Glucocorticoids|Gold Compounds|Hydrocortisone|Indomethacin|Leflunomide|Maneb|Methotrexate|Minocycline|Nit…	90.32	251
STAT3	6774	Arthritis, Rheumatoid	MESH:D001172		Acetaminophen|Antigens|Antirheumatic Agents|Arsenic Trioxide|Aspartame|Aspirin|Auranofin|Azathioprine|Cadmium|Curcumin|Cyclophosphamide|Cyclosporine|deoxynivalenol|Dexamethasone|Diclofenac|Dinoprostone|Enalapril|entinostat|Freund's Adjuvant|glyphosate|Gold|Indomethacin|Lead|Leflunomide|Maneb|Methotrexate|ochratoxin A|Oxygen|Ozone|Piroxicam|Plant Extracts|Reactive Oxygen Species|Resveratrol|Sulfas…	89.79	260
ALB	213	Arthritis, Rheumatoid	MESH:D001172		Acetaminophen|Air Pollutants|Anti-Inflammatory Agents, Non-Steroidal|Arsenic Trioxide|Aspirin|Auranofin|Azathioprine|benoxaprofen|Cadmium|chloroquine diphosphate|Curcumin|Cyclosporine|deoxynivalenol|Dexamethasone|Diclofenac|entinostat|Fenoprofen|Flurbiprofen|glyphosate|Gold|Hydrocortisone|Indomethacin|Ketoprofen|Lead|mancozeb|Maneb|Mefenamic Acid|Methotrexate|Naproxen|Nitrites|Nitrogen Dioxide|oc…	88.84	388
TGFB1	7040	Arthritis, Rheumatoid	MESH:D001172		Acetaminophen|Air Pollutants|Angiotensin-Converting Enzyme Inhibitors|Arsenic Trioxide|Aspirin|Aurothioglucose|Azathioprine|Cadmium|chloroquine diphosphate|Curcumin|Cyclophosphamide|Cyclosporine|deoxynivalenol|Dexamethasone|Dinoprostone|Edaravone|Enalapril|Fenoprofen|Freund's Adjuvant|glyphosate|Gold|Hydrocortisone|Indomethacin|Lead|Maneb|Methotrexate|Methylprednisolone|Minocycline|Naproxen|Nitro…	87.12	249
SELL	6402	Arthritis, Rheumatoid	MESH:D001172		aceclofenac|Acetaminophen|Air Pollutants|Antirheumatic Agents|Aspirin|Curcumin|Cyclosporine|Diclofenac|Enalapril|Flurbiprofen|Indomethacin|Ketoprofen|Mefenamic Acid|Meloxicam|Methotrexate|Nabumetone|Naproxen|Oxygen|Ozone|Phenylbutazone|Piroxicam|Plant Extracts|Resveratrol|tamibarotene|Thalidomide|Tretinoin|Vorinostat	86.79	186
CXCR4	7852	Arthritis, Rheumatoid	MESH:D001172	marker/mechanism	Acetaminophen|Air Pollutants|Antirheumatic Agents|Arsenic Trioxide|Azathioprine|Cadmium|chloroquine diphosphate|Curcumin|Cyclophosphamide|deoxynivalenol|Dexamethasone|Diclofenac|Dinoprostone|entinostat|glyphosate|Gold Sodium Thiomalate|Methotrexate|Methylprednisolone|Naproxen|ochratoxin A|Oxygen|Ozone|Penicillamine|Piroxicam|Prednisolone|Resveratrol|tamibarotene|thymoquinone|Tobacco Smoke Polluti…	86.25	362
BAX	581	Arthritis, Rheumatoid	MESH:D001172		Acetaminophen|Air Pollutants|Angiotensin-Converting Enzyme Inhibitors|Antimony|Arsenic Trioxide|Aspartame|Aspirin|Auranofin|Cadmium|Chlorambucil|Chloroquine|chloroquine diphosphate|Curcumin|Cyclophosphamide|Cyclosporine|deoxynivalenol|Dexamethasone|Diclofenac|Dinoprostone|Edaravone|Enalapril|entinostat|Freund's Adjuvant|glyphosate|Gold|Gold Compounds|GW 506033X|Hydroxychloroquine|Indomethacin|Lea…	85.58	280
BAK1	578	Arthritis, Rheumatoid	MESH:D001172		Acetaminophen|Air Pollutants|Antirheumatic Agents|Arsenic Trioxide|Aspirin|Auranofin|Cadmium|Curcumin|deoxynivalenol|Dexamethasone|Diclofenac|Dinoprostone|entinostat|Freund's Adjuvant|Gold|Indomethacin|Lead|Levamisole|Maneb|Methotrexate|Minocycline|ochratoxin A|Organogold Compounds|Oxygen|Ozone|Plant Extracts|Resveratrol|Sulindac|tamibarotene|Tobacco Smoke Pollution|Tretinoin|triptolide|Vorinostat	84.6	213
SOD2	6648	Arthritis, Rheumatoid	MESH:D001172	marker/mechanism	Acetaminophen|Air Pollutants|Antirheumatic Agents|Arsenic Trioxide|Aspirin|Azathioprine|Cadmium|chloroquine diphosphate|Curcumin|Cyclophosphamide|Cyclosporine|deoxynivalenol|Dexamethasone|Diclofenac|Dinoprostone|Edaravone|Enalapril|glyphosate|Gold Sodium Thiomalate|Indomethacin|Lead|Leflunomide|mancozeb|Maneb|Methotrexate|Methylprednisolone|Minocycline|Nitrites|Nitrogen Dioxide|ochratoxin A|Oxyge…	83.75	246
PTGS1	5742	Arthritis, Rheumatoid	MESH:D001172	marker/mechanism	Acetaminophen|Air Pollutants|Antirheumatic Agents|Arsenic Trioxide|Aspirin|Cadmium|Curcumin|Cyclophosphamide|deoxynivalenol|Dexamethasone|Diclofenac|Dinoprostone|Enalapril|entinostat|Famotidine|Flurbiprofen|Freund's Adjuvant|glyphosate|Gold Compounds|Indomethacin|Minocycline|Nabumetone|Naproxen|Oxygen|Ozone|Penicillamine|Piroxicam|Plant Extracts|Reactive Oxygen Species|Resveratrol|Sulindac|thymoq…	83.56	269
DDIT3	1649	Arthritis, Rheumatoid	MESH:D001172		Acetaminophen|Air Pollutants|Antirheumatic Agents|Arsenic Trioxide|Aspirin|Azathioprine|Cadmium|Chloroquine|Curcumin|Cyclophosphamide|Cyclosporine|deoxynivalenol|Dexamethasone|Diclofenac|Dinoprostone|entinostat|glyphosate|Gold|GW 506033X|Indomethacin|Leflunomide|Methotrexate|Minocycline|Nabumetone|ochratoxin A|Oxygen|oxymatrine|Ozone|Penicillamine|Piroxicam|Plant Extracts|Reactive Oxygen Species|…	82.17	423
NFKBIA	4792	Arthritis, Rheumatoid	MESH:D001172		Acetaminophen|Air Pollutants|Antimony|Antirheumatic Agents|Arsenic Trioxide|Aspirin|Auranofin|Cadmium|Chloroquine|Curcumin|Cyclophosphamide|Cyclosporine|deoxynivalenol|Dexamethasone|Diclofenac|Dinoprostone|Edaravone|Enalapril|Freund's Adjuvant|glyphosate|Gold Compounds|GW 506033X|Hydrocortisone|Hydroxychloroquine|Indomethacin|Kynurenic Acid|Lead|Leflunomide|Maneb|Meloxicam|ochratoxin A|Oxygen|Ozo…	81.41	165
IL2	3558	Arthritis, Rheumatoid	MESH:D001172		Acetaminophen|Air Pollutants|Angiotensin-Converting Enzyme Inhibitors|Arsenic Trioxide|Aspirin|Cadmium|Chloroquine|Curcumin|Cyclophosphamide|Cyclosporine|deoxynivalenol|Dexamethasone|Diclofenac|Dinoprostone|Famotidine|Freund's Adjuvant|Glucocorticoids|Hydrocortisone|Indomethacin|Levamisole|mancozeb|Methotrexate|Minocycline|Naproxen|ochratoxin A|oxymatrine|Ozone|Plant Extracts|Prednisolone|Reactiv…	81.39	255
PCNA	5111	Arthritis, Rheumatoid	MESH:D001172		Acetaminophen|Air Pollutants|Antimony|Arsenic Trioxide|Aspirin|Azathioprine|Cadmium|Chloroquine|Curcumin|Cyclophosphamide|Cyclosporine|deoxynivalenol|Dexamethasone|Diclofenac|entinostat|Famotidine|Freund's Adjuvant|glyphosate|Gold|Hydrocortisone|Indomethacin|Leflunomide|Maneb|Meloxicam|Methotrexate|Nitrogen Dioxide|ochratoxin A|Oxygen|Ozone|Piroxicam|Plant Extracts|Resveratrol|Sulfasalazine|Sulin…	81.19	261
IL18	3606	Arthritis, Rheumatoid	MESH:D001172	marker/mechanism	Acetaminophen|Adjuvants, Immunologic|Air Pollutants|Antirheumatic Agents|Arsenic Trioxide|Aspirin|Cadmium|Chloroquine|Curcumin|Cyclophosphamide|Cyclosporine|deoxynivalenol|Dexamethasone|Famotidine|Freund's Adjuvant|Glucocorticoids|glyphosate|Hirudins|Indomethacin|Methotrexate|ochratoxin A|Oxygen|Ozone|Plant Extracts|Prednisolone|Reactive Oxygen Species|Resveratrol|Sulfasalazine|Sulfur Dioxide|Tha…	81.01	227
FOS	2353	Arthritis, Rheumatoid	MESH:D001172		Acetaminophen|Air Pollutants|Antirheumatic Agents|Arsenic Trioxide|Aspirin|Azathioprine|Cadmium|Curcumin|Cyclophosphamide|Cyclosporine|deoxynivalenol|Dexamethasone|Diclofenac|Dinoprostone|entinostat|Famotidine|Flurbiprofen|Freund's Adjuvant|glyphosate|Gold|Gold Compounds|GW 506033X|Indomethacin|Lead|Leflunomide|Levamisole|mancozeb|Maneb|Methotrexate|Nabumetone|Nitrogen Dioxide|ochratoxin A|Oxygen…	80.94	231
DUSP1	1843	Arthritis, Rheumatoid	MESH:D001172		Acetaminophen|Air Pollutants|Antimony|Antirheumatic Agents|Aspirin|Azathioprine|Cadmium|Curcumin|Cyclosporine|deoxynivalenol|Dexamethasone|Diclofenac|Dinoprostone|glyphosate|Gold|Hydrocortisone|Indomethacin|Lead|Leflunomide|mancozeb|Maneb|Methotrexate|Oxygen|Ozone|Penicillamine|Piroxicam|Plant Extracts|Resveratrol|Sulfur Dioxide|Thalidomide|Tobacco Smoke Pollution|Tretinoin|triptolide|valdecoxib	80.79	368
GSK3B	2932	Arthritis, Rheumatoid	MESH:D001172		Acetaminophen|Antirheumatic Agents|Arsenic Trioxide|Aspartame|Aspirin|Cadmium|Curcumin|Cyclosporine|deoxynivalenol|Dexamethasone|Diclofenac|Dinoprostone|Enalapril|entinostat|Famotidine|GW 506033X|Indomethacin|Lead|mancozeb|Maneb|Methotrexate|Minocycline|Naproxen|ochratoxin A|Oxygen|Ozone|Plant Extracts|Quinacrine|Resveratrol|Sulfasalazine|Sulindac|Tacrolimus|tamibarotene|Thalidomide|thymoquinone|…	80.62	212
IL17A	3605	Arthritis, Rheumatoid	MESH:D001172		Acetaminophen|Air Pollutants|Antigens|Arsenic Trioxide|Aspirin|Cadmium|Chloroquine|Curcumin|Cyclophosphamide|deoxynivalenol|Dexamethasone|Diclofenac|Freund's Adjuvant|Hydrocortisone|Indomethacin|Lead|Leflunomide|Levamisole|Methotrexate|ochratoxin A|Ozone|Plant Extracts|Prednisolone|Resveratrol|Sulfasalazine|Sulfur Dioxide|tamibarotene|thymoquinone|Tobacco Smoke Pollution|tofacitinib|triptolide	80.25	245
FAS	355	Arthritis, Rheumatoid	MESH:D001172		Acetaminophen|Air Pollutants|Angiotensin-Converting Enzyme Inhibitors|Arsenic Trioxide|Aspirin|Aurothioglucose|Cadmium|Chlorambucil|Curcumin|Cyclophosphamide|Cyclosporine|deoxynivalenol|Dexamethasone|Diclofenac|Dinoprostone|entinostat|glyphosate|Gold|Gold Compounds|Hydrocortisone|Hydroxychloroquine|Lead|Maneb|Methotrexate|Naproxen|ochratoxin A|Oxygen|Ozone|Penicillamine|Plant Extracts|Reactive Ox…	79.75	357
CASP9	842	Arthritis, Rheumatoid	MESH:D001172		Acetaminophen|Air Pollutants|Antirheumatic Agents|Arsenic Trioxide|Aspartame|Aspirin|Auranofin|Cadmium|Chloroquine|chloroquine diphosphate|Curcumin|Cyclophosphamide|Cyclosporine|deoxynivalenol|Dexamethasone|Diclofenac|Dinoprostone|Edaravone|Enalapril|entinostat|Freund's Adjuvant|glyphosate|Gold|Gold Compounds|Indomethacin|Lead|Leflunomide|mancozeb|Maneb|Meloxicam|Methotrexate|Minocycline|ochratox…	79.22	428
TXNRD1	7296	Arthritis, Rheumatoid	MESH:D001172		Acetaminophen|Air Pollutants|Antimony|Arsenic Trioxide|Aspirin|Auranofin|Aurothioglucose|Azathioprine|Cadmium|Chlorambucil|Curcumin|Cyclophosphamide|Cyclosporine|Dexamethasone|Diclofenac|Gold|Gold Compounds|Gold Sodium Thiomalate|Hydrocortisone|Leflunomide|Maneb|Methotrexate|Nitrogen Dioxide|ochratoxin A|Organogold Compounds|Oxygen|Ozone|Plant Extracts|Reactive Oxygen Species|Resveratrol|Sulfur D…	78.15	218
CCL3	6348	Arthritis, Rheumatoid	MESH:D001172		Acetaminophen|Adjuvants, Immunologic|Arsenic Trioxide|Aspirin|Azathioprine|Betamethasone|Curcumin|Cyclophosphamide|Cyclosporine|deoxynivalenol|Dexamethasone|Diclofenac|Dinoprostone|Edaravone|Hydrocortisone|Indomethacin|Lead|Methotrexate|Minocycline|Naproxen|Nitrogen Dioxide|Oxygen|Ozone|Penicillamine|Pesticides|Plant Extracts|Prednisolone|Resveratrol|Tacrolimus|Thalidomide|Tobacco Smoke Pollution…	77.93	384
TXNIP	10628	Arthritis, Rheumatoid	MESH:D001172	marker/mechanism	Acetaminophen|Air Pollutants|Arsenic Trioxide|Azathioprine|Cadmium|chloroquine diphosphate|Curcumin|Cyclophosphamide|Cyclosporine|deoxynivalenol|Dexamethasone|Diclofenac|entinostat|Gold|Gold Sodium Thiomalate|Hydroxychloroquine|Indomethacin|Methotrexate|Methylprednisolone|ochratoxin A|Oxygen|Ozone|Piroxicam|Plant Extracts|Prednisolone|Reactive Oxygen Species|Resveratrol|Tobacco Smoke Pollution|Tr…	77.92	226
IL23A	51561	Arthritis, Rheumatoid	MESH:D001172	marker/mechanism	Acetaminophen|Air Pollutants|Antirheumatic Agents|Arsenic Trioxide|Azathioprine|Cadmium|Cyclophosphamide|deoxynivalenol|Diclofenac|Dinoprostone|Freund's Adjuvant|Gold Sodium Thiomalate|Hydroxychloroquine|Levamisole|Methotrexate|Methylprednisolone|Misoprostol|Ozone|Penicillamine|Piroxicam|Plant Extracts|Prednisolone|Resveratrol|Tacrolimus|Tobacco Smoke Pollution|tofacitinib	77.09	368
BCL2	596	Arthritis, Rheumatoid	MESH:D001172		Acetaminophen|Air Pollutants|Angiotensin-Converting Enzyme Inhibitors|Antimony|Arsenic Trioxide|Aspartame|Aspirin|Auranofin|Cadmium|Chlorambucil|Chloroquine|chloroquine diphosphate|Curcumin|Cyclophosphamide|Cyclosporine|deoxynivalenol|Dexamethasone|Diclofenac|Dinoprostone|Edaravone|Enalapril|entinostat|Freund's Adjuvant|Glucocorticoids|glyphosate|Gold|Gold Compounds|Indomethacin|Lead|Levamisole|m…	76.63	437
MPO	4353	Arthritis, Rheumatoid	MESH:D001172	marker/mechanism	Acetaminophen|Air Pollutants|Arsenic Trioxide|Aspirin|Cadmium|Curcumin|Cyclophosphamide|Cyclosporine|deoxynivalenol|Dexamethasone|Diclofenac|Dinoprostone|Edaravone|Enalapril|Famotidine|Freund's Adjuvant|Hirudins|Indomethacin|Ketoprofen|Kynurenic Acid|Methotrexate|Methylprednisolone|Naproxen|Nitrogen Dioxide|Oxygen|Penicillamine|Phenylbutazone|Piroxicam|Plant Extracts|Prednisolone|Resveratrol|Sulf…	76.19	399
VEGFA	7422	Arthritis, Rheumatoid	MESH:D001172	marker/mechanism	Acetaminophen|Air Pollutants|Arsenic Trioxide|Aspartame|Aspirin|Betamethasone|Cadmium|Curcumin|Cyclophosphamide|Cyclosporine|deoxynivalenol|Dexamethasone|Diclofenac|Dinoprostone|Edaravone|Enalapril|entinostat|Freund's Adjuvant|glyphosate|Hydrocortisone|Indomethacin|Lead|Leflunomide|Maneb|Methotrexate|Minocycline|Naproxen|ochratoxin A|Oxygen|Ozone|Piroxicam|Plant Extracts|Prednisolone|Prednisone|R…	76	229
ISG15	9636	Arthritis, Rheumatoid	MESH:D001172		Acetaminophen|Air Pollutants|Arsenic Trioxide|Azathioprine|Cadmium|Chloroquine|chloroquine diphosphate|Cyclophosphamide|Cyclosporine|Dexamethasone|Diclofenac|entinostat|Freund's Adjuvant|Gold Sodium Thiomalate|Indomethacin|Meloxicam|Methotrexate|Methylprednisolone|Oxygen|Ozone|Piroxicam|Prednisolone|tamibarotene|Tobacco Smoke Pollution|tofacitinib|Tretinoin|Vorinostat	75.34	234
MYD88	4615	Arthritis, Rheumatoid	MESH:D001172		Acetaminophen|Adjuvants, Immunologic|Air Pollutants|Antirheumatic Agents|Arsenic Trioxide|Cadmium|Chloroquine|Curcumin|Cyclosporine|deoxynivalenol|Dexamethasone|Diclofenac|Gold Compounds|Lead|Methotrexate|Nitrites|ochratoxin A|Oxygen|oxymatrine|Ozone|Plant Extracts|Resveratrol|Sulfasalazine|Sulfur Dioxide|tamibarotene|Thalidomide|thymoquinone|Tobacco Smoke Pollution|tofacitinib|Tretinoin	75.32	199
IL13	3596	Arthritis, Rheumatoid	MESH:D001172		Acetaminophen|Adjuvants, Immunologic|Air Pollutants|Antigens|Arsenic Trioxide|Aspirin|Cadmium|Chloroquine|deoxynivalenol|Dexamethasone|Dinoprostone|Freund's Adjuvant|glyphosate|Lead|Leflunomide|Methotrexate|Naproxen|Nitrogen Dioxide|ochratoxin A|Ozone|Penicillamine|Pesticides|Plant Extracts|Prednisolone|Prednisone|Resveratrol|Sulfur Dioxide|Tobacco Smoke Pollution|Tretinoin|triptolide	75.12	368
IL12A	3592	Arthritis, Rheumatoid	MESH:D001172		Acetaminophen|Air Pollutants|Antimony|Aspirin|Azathioprine|Cadmium|Curcumin|Cyclophosphamide|Cyclosporine|deoxynivalenol|Dexamethasone|Dinoprostone|Famotidine|Freund's Adjuvant|Gold Compounds|Indomethacin|Lead|Methotrexate|ochratoxin A|Oxygen|Ozone|Plant Extracts|Prednisone|Resveratrol|Sulfasalazine|Thalidomide|Tobacco Smoke Pollution|Tretinoin|triptolide	74.72	209
COL1A1	1277	Arthritis, Rheumatoid	MESH:D001172		Acetaminophen|Air Pollutants|Angiotensin-Converting Enzyme Inhibitors|Arsenic Trioxide|Aspirin|Azathioprine|Cadmium|chloroquine diphosphate|Curcumin|Cyclosporine|Dexamethasone|Dinoprostone|Edaravone|Enalapril|entinostat|glyphosate|Gold|Gold Sodium Thiomalate|Hydrocortisone|Indomethacin|Lead|Maneb|Methotrexate|Methylprednisolone|Oxygen|oxymatrine|Ozone|Piroxicam|Plant Extracts|Prednisolone|Resvera…	74.71	251
SOD1	6647	Arthritis, Rheumatoid	MESH:D001172		Acetaminophen|Air Pollutants|Arsenic Trioxide|Auranofin|bucillamine|Cadmium|Chloroquine|Curcumin|Cyclophosphamide|Cyclosporine|deoxynivalenol|Dexamethasone|Diclofenac|Edaravone|Enalapril|glyphosate|Gold|Indomethacin|Lead|mancozeb|Maneb|Mefenamic Acid|Methotrexate|Nitrites|Nitrogen Dioxide|ochratoxin A|Oxygen|Ozone|Penicillamine|Pesticides|Phenylbutazone|Plant Extracts|Reactive Oxygen Species|Resv…	74.59	392
NFKB1	4790	Arthritis, Rheumatoid	MESH:D001172		Acetaminophen|Air Pollutants|Antirheumatic Agents|Arsenic Trioxide|Aspirin|Cadmium|Chloroquine|Curcumin|Cyclosporine|deoxynivalenol|Dexamethasone|Diclofenac|Dinoprostone|Enalapril|Flurbiprofen|glyphosate|Gold|Gold Compounds|GW 506033X|Indomethacin|Lead|Maneb|Methotrexate|Methylprednisolone|Naproxen|Oxygen|Ozone|Phenylbutazone|Plant Extracts|Resveratrol|Salicylates|Sulfasalazine|Sulindac|Tacrolimu…	74.52	256
MKI67	4288	Arthritis, Rheumatoid	MESH:D001172		Acetaminophen|Air Pollutants|Antirheumatic Agents|Arsenic Trioxide|Aspirin|Azathioprine|Cadmium|Chloroquine|Curcumin|Cyclophosphamide|Cyclosporine|deoxynivalenol|Dexamethasone|entinostat|glyphosate|Gold|Indomethacin|Lead|Leflunomide|Maneb|Methotrexate|ochratoxin A|Oxygen|Ozone|Piroxicam|Plant Extracts|Resveratrol|Thalidomide|thymoquinone|Tobacco Smoke Pollution|Tretinoin|triptolide|Tungsten|Vorin…	73.52	230
TNFSF10	8743	Arthritis, Rheumatoid	MESH:D001172		Acetaminophen|Air Pollutants|Antimony|Antirheumatic Agents|Arsenic Trioxide|Aspirin|Cadmium|chloroquine diphosphate|Curcumin|Cyclosporine|Dexamethasone|entinostat|glyphosate|Gold|Indomethacin|Leflunomide|Methotrexate|Naproxen|Oxygen|Ozone|Plant Extracts|Reactive Oxygen Species|Resveratrol|Sulindac|tamibarotene|Thalidomide|Tobacco Smoke Pollution|tofacitinib|Tretinoin|triptolide|Tungsten|Vorinostat	73.38	212
IL1RN	3557	Arthritis, Rheumatoid	MESH:D001172	marker/mechanism|therapeutic	Acetaminophen|Air Pollutants|Antirheumatic Agents|Arsenic Trioxide|Aspirin|Azathioprine|Cadmium|Cyclophosphamide|Cyclosporine|deoxynivalenol|Dexamethasone|Diclofenac|Dinoprostone|Gold Sodium Thiomalate|Indomethacin|Leflunomide|Methotrexate|Methylprednisolone|Oxygen|Ozone|Piroxicam|Plant Extracts|Prednisolone|Resveratrol|Sulfasalazine|Tacrolimus|Thalidomide|Tobacco Smoke Pollution|Tretinoin	72.62	247
BBC3	27113	Arthritis, Rheumatoid	MESH:D001172		Acetaminophen|Air Pollutants|Arsenic Trioxide|Aspirin|Cadmium|Chlorambucil|Chloroquine|Curcumin|Cyclophosphamide|deoxynivalenol|Dexamethasone|entinostat|glyphosate|Indomethacin|Maneb|Methotrexate|Nitrogen Dioxide|ochratoxin A|Oxygen|Ozone|Penicillamine|Plant Extracts|Resveratrol|Sulindac|Tobacco Smoke Pollution|Tretinoin|triptolide|valdecoxib|Vorinostat	72.52	365
GPX3	2878	Arthritis, Rheumatoid	MESH:D001172		Acetaminophen|Air Pollutants|Antirheumatic Agents|Arsenic Trioxide|Azathioprine|Cadmium|Cyclophosphamide|Cyclosporine|deoxynivalenol|Dexamethasone|Flurbiprofen|glyphosate|Gold|Gold Compounds|Indomethacin|Methotrexate|Nitrogen Dioxide|ochratoxin A|Oxygen|Ozone|Pesticides|Plant Extracts|Resveratrol|Sulfasalazine|Sulindac|Tobacco Smoke Pollution|Tretinoin|triptolide	72.12	206
JUN	3725	Arthritis, Rheumatoid	MESH:D001172		Acetaminophen|Air Pollutants|Antirheumatic Agents|Arsenic Trioxide|Aspirin|Azathioprine|Cadmium|Curcumin|Cyclosporine|deoxynivalenol|Dexamethasone|Diclofenac|Freund's Adjuvant|glyphosate|Gold|Hydroxychloroquine|Indomethacin|Lead|Leflunomide|Maneb|Methotrexate|Minocycline|Nitrogen Dioxide|ochratoxin A|Oxygen|Ozone|Pesticides|Plant Extracts|Prednisolone|Prednisone|Reactive Oxygen Species|Resveratro…	72.03	245
APP	351	Arthritis, Rheumatoid	MESH:D001172		Acetaminophen|Air Pollutants|Arsenic Trioxide|Cadmium|Chloroquine|chloroquine diphosphate|Curcumin|Cyclosporine|Dexamethasone|Dinoprostone|Edaravone|Flurbiprofen|glyphosate|GW 506033X|Indomethacin|Lead|Meloxicam|Methotrexate|Minocycline|Nitrites|ochratoxin A|Oxygen|Ozone|Penicillamine|Pesticides|Plant Extracts|Reactive Oxygen Species|Resveratrol|Salicylates|Sulfur Dioxide|Sulindac|thymoquinone|To…	71.99	365
TIMP1	7076	Arthritis, Rheumatoid	MESH:D001172		Acetaminophen|Air Pollutants|Antirheumatic Agents|Arsenic Trioxide|Aspirin|Aurothioglucose|Azathioprine|Cadmium|Chloroquine|Curcumin|Cyclophosphamide|Cyclosporine|Dexamethasone|Diclofenac|Dinoprostone|Edaravone|Flurbiprofen|Indomethacin|Naproxen|ochratoxin A|Oxygen|oxymatrine|Ozone|Plant Extracts|Prednisolone|Resveratrol|Sulfasalazine|Sulindac|Tacrolimus|tamibarotene|Thalidomide|thymoquinone|Toba…	71.23	155
SLC7A11	23657	Arthritis, Rheumatoid	MESH:D001172		Acetaminophen|Air Pollutants|Arsenic Trioxide|Aspirin|Azathioprine|Cadmium|Chloroquine|chloroquine diphosphate|Curcumin|Cyclophosphamide|Cyclosporine|deoxynivalenol|Dexamethasone|Diclofenac|entinostat|Gold Sodium Thiomalate|Indomethacin|Lead|Leflunomide|Methotrexate|Methylprednisolone|ochratoxin A|Oxygen|Ozone|Piroxicam|Prednisolone|Reactive Oxygen Species|Sulfasalazine|Tobacco Smoke Pollution|Tr…	71.22	263
BST2	684	Arthritis, Rheumatoid	MESH:D001172		Air Pollutants|Antirheumatic Agents|Arsenic Trioxide|Azathioprine|Cadmium|chloroquine diphosphate|Cyclosporine|deoxynivalenol|Gold Sodium Thiomalate|Methotrexate|Methylprednisolone|Oxygen|Ozone|Piroxicam|Prednisolone|Resveratrol|tamibarotene|Thalidomide|Tobacco Smoke Pollution|tofacitinib|Tretinoin|triptolide|Tungsten	70.98	188
XBP1	7494	Arthritis, Rheumatoid	MESH:D001172		Acetaminophen|Air Pollutants|Antirheumatic Agents|Arsenic Trioxide|Cadmium|Curcumin|Cyclosporine|deoxynivalenol|Diclofenac|entinostat|Freund's Adjuvant|glyphosate|Hydroxychloroquine|Indomethacin|Lead|Leflunomide|Methotrexate|Minocycline|ochratoxin A|Oxygen|Ozone|Penicillamine|Reactive Oxygen Species|Resveratrol|Sulfasalazine|Sulfur Dioxide|Sulindac|Tacrolimus|tamibarotene|Tobacco Smoke Pollution|…	70.98	377
TNFRSF1A	7132	Arthritis, Rheumatoid	MESH:D001172		Acetaminophen|Air Pollutants|Antirheumatic Agents|Arsenic Trioxide|Aspirin|Azathioprine|Cadmium|Chloroquine|Curcumin|Cyclosporine|Dexamethasone|Diclofenac|Dinoprostone|glyphosate|Gold|Indomethacin|Leflunomide|Methotrexate|ochratoxin A|Oxygen|Ozone|Pesticides|Plant Extracts|Resveratrol|Sulfasalazine|Thalidomide|Tobacco Smoke Pollution|Tretinoin|valdecoxib|Vorinostat	70.74	249
CXCL2	2920	Arthritis, Rheumatoid	MESH:D001172	marker/mechanism	Acetaminophen|Air Pollutants|Antirheumatic Agents|Arsenic Trioxide|Azathioprine|Cadmium|Curcumin|Cyclophosphamide|Cyclosporine|deoxynivalenol|Dexamethasone|Diclofenac|Edaravone|Freund's Adjuvant|Gold|Gold Compounds|Gold Sodium Thiomalate|Indomethacin|Methotrexate|Methylprednisolone|Naproxen|Nitrogen Dioxide|Oxygen|oxymatrine|Ozone|Piroxicam|Plant Extracts|Prednisolone|Reactive Oxygen Species|Resv…	70.73	227
HPGD	3248	Arthritis, Rheumatoid	MESH:D001172		Acetaminophen|Air Pollutants|Arsenic Trioxide|Betamethasone|Cadmium|Cyclosporine|Dexamethasone|Diclofenac|Dinoprostone|entinostat|Fenoprofen|Flurbiprofen|Indomethacin|Ketoprofen|Lead|Mefenamic Acid|Meloxicam|Methotrexate|Oxygen|Ozone|Prednisolone|Resveratrol|tamibarotene|Tobacco Smoke Pollution|Tretinoin	70.32	177
TJP1	7082	Arthritis, Rheumatoid	MESH:D001172		Acetaminophen|Antirheumatic Agents|Arsenic Trioxide|Cadmium|Curcumin|Cyclophosphamide|Cyclosporine|deoxynivalenol|Dexamethasone|Diclofenac|glyphosate|Hydrocortisone|Indomethacin|Kynurenic Acid|Lead|Levamisole|Methotrexate|ochratoxin A|Oxygen|oxymatrine|Plant Extracts|Prednisolone|Resveratrol|Sulfasalazine|Thalidomide|Tobacco Smoke Pollution|Tretinoin|triptolide|Vorinostat	70.22	198
MYC	4609	Arthritis, Rheumatoid	MESH:D001172		Acetaminophen|Air Pollutants|Antirheumatic Agents|Arsenic Trioxide|Aspartame|Aspirin|Cadmium|Chlorambucil|Curcumin|Cyclosporine|deoxynivalenol|Dexamethasone|Diclofenac|Dinoprostone|glyphosate|Indomethacin|Leflunomide|mancozeb|Maneb|Meloxicam|Methotrexate|ochratoxin A|Oxygen|Ozone|Pesticides|Piroxicam|Plant Extracts|Quinacrine|Reactive Oxygen Species|Resveratrol|Sulfur Dioxide|Sulindac|Tacrolimus|…	70.2	196
S100A9	6280	Arthritis, Rheumatoid	MESH:D001172		Acetaminophen|Air Pollutants|Antirheumatic Agents|Arsenic Trioxide|Azathioprine|Cadmium|Curcumin|Cyclosporine|deoxynivalenol|Dexamethasone|Diclofenac|Freund's Adjuvant|glyphosate|Lead|mancozeb|Maneb|Methotrexate|Oxygen|Ozone|Penicillamine|Plant Extracts|Resveratrol|tamibarotene|Tobacco Smoke Pollution|Tretinoin|Tungsten|Vorinostat	70.18	331
CHUK	1147	Arthritis, Rheumatoid	MESH:D001172		Acetaminophen|Air Pollutants|Arsenic Trioxide|Aspirin|Auranofin|Aurothioglucose|Cadmium|Chloroquine|Curcumin|Cyclosporine|deoxynivalenol|Dexamethasone|Diclofenac|Freund's Adjuvant|Gold Sodium Thiomalate|GW 506033X|Lead|Maneb|Ozone|Phenylbutazone|Plant Extracts|Resveratrol|Sulindac|Thalidomide|thymoquinone|Tobacco Smoke Pollution|Vorinostat	69.52	99
IL12B	3593	Arthritis, Rheumatoid	MESH:D001172		Acetaminophen|Antimony|Arsenic Trioxide|Aspirin|Azathioprine|Chloroquine|Curcumin|Cyclophosphamide|Cyclosporine|deoxynivalenol|Dexamethasone|Dinoprostone|Famotidine|Freund's Adjuvant|Hydroxychloroquine|Indomethacin|Lead|ochratoxin A|Oxygen|Ozone|Plant Extracts|Prednisolone|Prednisone|Resveratrol|Sulfasalazine|Tacrolimus|Thalidomide|Tobacco Smoke Pollution|tofacitinib|Tretinoin|triptolide	69.5	152
CDKN1A	1026	Arthritis, Rheumatoid	MESH:D001172		Acetaminophen|Air Pollutants|Antimony|Antirheumatic Agents|Arsenic Trioxide|Aspartame|Aspirin|Auranofin|Azathioprine|Cadmium|Chlorambucil|Chloroquine|Curcumin|Cyclophosphamide|Cyclosporine|deoxynivalenol|Dexamethasone|Diclofenac|entinostat|Glucocorticoids|glyphosate|Indomethacin|Lead|Leflunomide|mancozeb|Maneb|Methotrexate|ochratoxin A|Oxygen|Ozone|Pesticides|Piroxicam|Plant Extracts|Prednisone|Q…	69.43	258
C3	718	Arthritis, Rheumatoid	MESH:D001172		Acetaminophen|Air Pollutants|Antirheumatic Agents|Arsenic Trioxide|Cadmium|Curcumin|Cyclophosphamide|Cyclosporine|deoxynivalenol|Dexamethasone|entinostat|Freund's Adjuvant|glyphosate|Gold|Gold Compounds|Indomethacin|Lead|Methotrexate|Oxygen|Ozone|Penicillamine|Reactive Oxygen Species|Resveratrol|Tacrolimus|Thalidomide|Tobacco Smoke Pollution|Tretinoin|triptolide	69.24	342
CD44	960	Arthritis, Rheumatoid	MESH:D001172		Acetaminophen|Air Pollutants|Antirheumatic Agents|Arsenic Trioxide|Aspirin|Cadmium|Curcumin|Cyclosporine|deoxynivalenol|Diclofenac|entinostat|glyphosate|Gold Compounds|Indomethacin|Lead|ochratoxin A|Oxygen|Ozone|Piroxicam|Plant Extracts|Reactive Oxygen Species|Resveratrol|Tacrolimus|tamibarotene|thymoquinone|Tobacco Smoke Pollution|Tretinoin|triptolide|Vorinostat	68.52	77
CXCL1	2919	Arthritis, Rheumatoid	MESH:D001172		Acetaminophen|Air Pollutants|Antirheumatic Agents|Aspirin|Cadmium|Curcumin|Cyclophosphamide|Cyclosporine|deoxynivalenol|Dexamethasone|Diclofenac|Edaravone|Famotidine|Freund's Adjuvant|Gold|Gold Sodium Thiomalate|Hydroxychloroquine|Indomethacin|Methotrexate|Methylprednisolone|Oxygen|Ozone|Piroxicam|Plant Extracts|Prednisolone|Resveratrol|Sulfasalazine|Sulfur Dioxide|Tobacco Smoke Pollution|Tretino…	68.37	247
IL1A	3552	Arthritis, Rheumatoid	MESH:D001172		Acetaminophen|Air Pollutants|Arsenic Trioxide|Aspirin|Azathioprine|Cadmium|Chloroquine|chloroquine diphosphate|Curcumin|Cyclophosphamide|Cyclosporine|deoxynivalenol|Dexamethasone|Diclofenac|Dinoprostone|Edaravone|Enalapril|entinostat|Gold|Gold Compounds|Hydrocortisone|Indomethacin|Methotrexate|Naproxen|ochratoxin A|Oxygen|Ozone|Plant Extracts|Quinacrine|Resveratrol|Sulfasalazine|Sulindac|Tobacco …	68.37	253
NFE2L2	4780	Arthritis, Rheumatoid	MESH:D001172		Acetaminophen|Air Pollutants|Arsenic Trioxide|Azathioprine|Cadmium|Chlorambucil|Curcumin|Cyclophosphamide|Cyclosporine|deoxynivalenol|Dexamethasone|Diclofenac|Dinoprostone|Edaravone|Enalapril|glyphosate|Gold|Hydrocortisone|Indomethacin|Lead|Leflunomide|Maneb|Meloxicam|Methotrexate|Methylprednisolone|Nitrites|ochratoxin A|Oxygen|oxymatrine|Ozone|Penicillamine|Pesticides|Plant Extracts|Prednisolone…	68.35	399
BCL2L1	598	Arthritis, Rheumatoid	MESH:D001172		Acetaminophen|Air Pollutants|Antirheumatic Agents|Arsenic Trioxide|Aspirin|Azathioprine|Cadmium|Chloroquine|Curcumin|Cyclophosphamide|Cyclosporine|deoxynivalenol|Dexamethasone|Diclofenac|Dinoprostone|entinostat|glyphosate|Gold|Gold Compounds|Indomethacin|Lead|Maneb|Methotrexate|ochratoxin A|Oxygen|Ozone|Pesticides|Plant Extracts|Reactive Oxygen Species|Resveratrol|Sulindac|Tacrolimus|Thalidomide|…	68.33	233
HSD11B2	3291	Arthritis, Rheumatoid	MESH:D001172		Acetaminophen|Air Pollutants|Azathioprine|Betamethasone|Cadmium|Cyclosporine|deoxynivalenol|Dexamethasone|Dinoprostone|entinostat|Flurbiprofen|Glucocorticoids|glyphosate|Hydrocortisone|Indomethacin|Leflunomide|Maneb|Meloxicam|Oxygen|Ozone|Plant Extracts|Prednisolone|Prednisone|Resveratrol|Thalidomide|Tobacco Smoke Pollution	68.03	84
CCND1	595	Arthritis, Rheumatoid	MESH:D001172		Acetaminophen|Air Pollutants|Antimony|Arsenic Trioxide|Aspirin|Cadmium|Curcumin|Cyclophosphamide|Cyclosporine|deoxynivalenol|Dexamethasone|Diclofenac|Dinoprostone|entinostat|glyphosate|Gold|Gold Compounds|Indomethacin|Leflunomide|mancozeb|Maneb|Methotrexate|Naproxen|Nitrogen Dioxide|ochratoxin A|Oxygen|Ozone|Phenylbutazone|Piroxicam|Plant Extracts|Quinacrine|Reactive Oxygen Species|Resveratrol|Su…	68	243
MMP9	4318	Arthritis, Rheumatoid	MESH:D001172		Acetaminophen|Air Pollutants|Angiotensin-Converting Enzyme Inhibitors|Antirheumatic Agents|Arsenic Trioxide|Aspirin|Cadmium|Chloroquine|Curcumin|Cyclosporine|Dexamethasone|Dinoprostone|Edaravone|entinostat|Famotidine|Flurbiprofen|Freund's Adjuvant|glyphosate|Gold|Gold Compounds|Hydrocortisone|Indomethacin|Methotrexate|Minocycline|Nitrites|ochratoxin A|Oxygen|Ozone|Plant Extracts|Prednisolone|Reac…	68	252
EGR1	1958	Arthritis, Rheumatoid	MESH:D001172		Acetaminophen|Antirheumatic Agents|Arsenic Trioxide|Aspirin|Azathioprine|Betamethasone|Cadmium|Curcumin|Cyclophosphamide|Cyclosporine|deoxynivalenol|Dexamethasone|Diclofenac|Enalapril|entinostat|glyphosate|Gold Compounds|Indomethacin|Lead|Leflunomide|Maneb|Methotrexate|Oxygen|Ozone|Penicillamine|Reactive Oxygen Species|Resveratrol|Sulfasalazine|Tacrolimus|Tobacco Smoke Pollution|Tretinoin|Tungste…	67.92	389
CXCL10	3627	Arthritis, Rheumatoid	MESH:D001172		Acetaminophen|Adjuvants, Immunologic|Air Pollutants|Arsenic Trioxide|Chloroquine|Cyclophosphamide|Cyclosporine|deoxynivalenol|Dexamethasone|Dinoprostone|entinostat|Gold|Hydrocortisone|Hydroxychloroquine|Indomethacin|Lead|Maneb|Meloxicam|Methotrexate|Naproxen|Oxygen|Ozone|Plant Extracts|Resveratrol|Tacrolimus|tamibarotene|Thalidomide|Tobacco Smoke Pollution|tofacitinib|Tretinoin|Tungsten	67.8	219
OCLN	100506658	Arthritis, Rheumatoid	MESH:D001172		Acetaminophen|Arsenic Trioxide|Cadmium|Chloroquine|Curcumin|Cyclophosphamide|deoxynivalenol|Dexamethasone|Diclofenac|glyphosate|Hydrocortisone|Hydroxychloroquine|Indomethacin|Kynurenic Acid|Lead|Methotrexate|ochratoxin A|Oxygen|oxymatrine|Plant Extracts|Resveratrol|Sulfasalazine|tamibarotene|Thalidomide|Tobacco Smoke Pollution|Tretinoin|triptolide|Uranium	67.73	210
NR3C1	2908	Arthritis, Rheumatoid	MESH:D001172		Acetaminophen|Air Pollutants|Antirheumatic Agents|Arsenic Trioxide|Betamethasone|Cadmium|Curcumin|Cyclosporine|Dexamethasone|Diclofenac|entinostat|Glucocorticoids|Gold Compounds|Hydrocortisone|Lead|Leflunomide|Methotrexate|Oxygen|Ozone|Pesticides|Phenylbutazone|Plant Extracts|Prednisolone|Prednisone|Reactive Oxygen Species|Resveratrol|Sulfasalazine|Tacrolimus|Tobacco Smoke Pollution|Tretinoin|tri…	67.44	196
CCL20	6364	Arthritis, Rheumatoid	MESH:D001172		Acetaminophen|Air Pollutants|Antirheumatic Agents|Arsenic Trioxide|Azathioprine|Cyclosporine|deoxynivalenol|Dexamethasone|Dinoprostone|Glucocorticoids|Gold Sodium Thiomalate|Leflunomide|Methotrexate|Methylprednisolone|Naproxen|Oxygen|Ozone|Piroxicam|Plant Extracts|Prednisolone|Resveratrol|Sulfur Dioxide|Tacrolimus|Tobacco Smoke Pollution|Tretinoin|Vorinostat	67.37	195
GPX1	2876	Arthritis, Rheumatoid	MESH:D001172		Acetaminophen|Air Pollutants|Arsenic Trioxide|Aspirin|Auranofin|Cadmium|Curcumin|Cyclophosphamide|deoxynivalenol|Dexamethasone|Diclofenac|Dinoprostone|glyphosate|Indomethacin|Lead|mancozeb|Maneb|Methotrexate|Methylprednisolone|ochratoxin A|Oxygen|Ozone|Pesticides|Plant Extracts|Reactive Oxygen Species|Resveratrol|Sulfur Dioxide|tamibarotene|Thalidomide|thymoquinone|Tobacco Smoke Pollution|Tretino…	67.34	195
CASP8	841	Arthritis, Rheumatoid	MESH:D001172		Acetaminophen|Air Pollutants|Antirheumatic Agents|Arsenic Trioxide|Aspirin|Auranofin|Cadmium|Chlorambucil|Chloroquine|chloroquine diphosphate|Curcumin|Cyclophosphamide|Cyclosporine|deoxynivalenol|Dexamethasone|Diclofenac|Dinoprostone|Edaravone|entinostat|Freund's Adjuvant|glyphosate|Gold|Indomethacin|mancozeb|Maneb|Methotrexate|Minocycline|ochratoxin A|Oxygen|Plant Extracts|Reactive Oxygen Specie…	67.14	241
BCL2A1	597	Arthritis, Rheumatoid	MESH:D001172	marker/mechanism	Antirheumatic Agents|Arsenic Trioxide|Azathioprine|chloroquine diphosphate|Curcumin|Diclofenac|glyphosate|Gold Compounds|Gold Sodium Thiomalate|Indomethacin|Maneb|Methotrexate|Methylprednisolone|ochratoxin A|Ozone|Piroxicam|Prednisolone|Reactive Oxygen Species|Resveratrol|tamibarotene|Tobacco Smoke Pollution|Tretinoin|Vorinostat	66.8	199
ATF6	22926	Arthritis, Rheumatoid	MESH:D001172		Acetaminophen|Air Pollutants|Antirheumatic Agents|Arsenic Trioxide|Cadmium|Curcumin|Cyclosporine|deoxynivalenol|Dexamethasone|glyphosate|Gold|Indomethacin|Minocycline|ochratoxin A|Oxygen|Penicillamine|Pesticides|Plant Extracts|Reactive Oxygen Species|Resveratrol|Sulindac|Tacrolimus|thymoquinone|Tobacco Smoke Pollution|Tretinoin|triptolide|Tungsten	66.75	232
EGFR	1956	Arthritis, Rheumatoid	MESH:D001172		Acetaminophen|Air Pollutants|Antirheumatic Agents|Arsenic Trioxide|Aspirin|Cadmium|Chloroquine|Curcumin|Cyclophosphamide|Cyclosporine|deoxynivalenol|Dexamethasone|Diclofenac|Dinoprostone|Freund's Adjuvant|glyphosate|Gold|Gold Compounds|Indomethacin|Lead|Leflunomide|Methotrexate|ochratoxin A|Oxygen|Ozone|Pesticides|Piroxicam|Plant Extracts|Reactive Oxygen Species|Resveratrol|Sulfasalazine|Tobacco …	66.44	250
MMP2	4313	Arthritis, Rheumatoid	MESH:D001172	marker/mechanism	Acetaminophen|Air Pollutants|Angiotensin-Converting Enzyme Inhibitors|Arsenic Trioxide|Aspirin|Cadmium|Chloroquine|Curcumin|Cyclosporine|deoxynivalenol|Dexamethasone|Dinoprostone|Edaravone|entinostat|Hydrocortisone|Hydroxychloroquine|Indomethacin|Lead|Leflunomide|Methotrexate|Minocycline|Naproxen|ochratoxin A|Oxygen|Ozone|Piroxicam|Plant Extracts|Prednisolone|Reactive Oxygen Species|Resveratrol|S…	66.13	242
STAT1	6772	Arthritis, Rheumatoid	MESH:D001172	marker/mechanism	Acetaminophen|Air Pollutants|Antigens|Antirheumatic Agents|Arsenic Trioxide|Azathioprine|baricitinib|Cadmium|Curcumin|Cyclophosphamide|Cyclosporine|deoxynivalenol|Dexamethasone|Diclofenac|Gold|Gold Sodium Thiomalate|Indomethacin|Lead|Methotrexate|Methylprednisolone|ochratoxin A|Oxygen|Ozone|Plant Extracts|Resveratrol|tamibarotene|Tobacco Smoke Pollution|tofacitinib|Tretinoin|triptolide	66.08	221
HMOX1	3162	Arthritis, Rheumatoid	MESH:D001172		Acetaminophen|Air Pollutants|Antimony|Arsenic Trioxide|Aspirin|Auranofin|bucillamine|Cadmium|Curcumin|Cyclophosphamide|Cyclosporine|deoxynivalenol|Dexamethasone|Diclofenac|Dinoprostone|Edaravone|Enalapril|entinostat|glyphosate|Gold|Gold Compounds|GW 506033X|Hydrocortisone|Indomethacin|Lead|Maneb|Methotrexate|Methylprednisolone|Nitrites|Nitrogen Dioxide|ochratoxin A|Oxygen|oxymatrine|Ozone|Penicil…	66.02	394
CDKN1B	1027	Arthritis, Rheumatoid	MESH:D001172		Acetaminophen|Air Pollutants|Arsenic Trioxide|Aspartame|Aspirin|Cadmium|Curcumin|Cyclophosphamide|Cyclosporine|Dexamethasone|Diclofenac|entinostat|Glucocorticoids|glyphosate|Gold|Gold Compounds|Indomethacin|Methotrexate|Minocycline|ochratoxin A|Oxygen|Ozone|Piroxicam|Plant Extracts|Prednisone|Resveratrol|Sulindac|Tacrolimus|Tobacco Smoke Pollution|Tretinoin|triptolide|Vorinostat	65.9	210
VCAM1	7412	Arthritis, Rheumatoid	MESH:D001172		Acetaminophen|Air Pollutants|Antirheumatic Agents|Arsenic Trioxide|Aspirin|Cadmium|Curcumin|Cyclophosphamide|Cyclosporine|deoxynivalenol|Dexamethasone|Diclofenac|Edaravone|Enalapril|entinostat|Glucocorticoids|glyphosate|Hydrocortisone|Indomethacin|Lead|Methotrexate|Naproxen|Nitrogen Dioxide|Oxygen|Plant Extracts|Resveratrol|Sulfasalazine|Sulfur Dioxide|Sulindac|Tacrolimus|Thalidomide|Tobacco Smok…	65.83	209
CASP3	836	Arthritis, Rheumatoid	MESH:D001172		Acetaminophen|Air Pollutants|Antimony|Arsenic Trioxide|Aspartame|Aspirin|Auranofin|Cadmium|Chlorambucil|Chloroquine|chloroquine diphosphate|Curcumin|Cyclophosphamide|Cyclosporine|deoxynivalenol|Dexamethasone|Diclofenac|Dinoprostone|Edaravone|Enalapril|entinostat|Freund's Adjuvant|Glucocorticoids|glyphosate|Gold|Gold Compounds|GW 506033X|Hydrocortisone|Hydroxychloroquine|Indomethacin|Lead|mancozeb…	65.78	436
CD74	972	Arthritis, Rheumatoid	MESH:D001172		Acetaminophen|Air Pollutants|Antirheumatic Agents|Arsenic Trioxide|Aspirin|Cadmium|Cyclophosphamide|Cyclosporine|Dexamethasone|entinostat|Gold Compounds|Hydroxychloroquine|Lead|Methotrexate|ochratoxin A|Oxygen|Ozone|Resveratrol|Sulfasalazine|Tacrolimus|tamibarotene|Tobacco Smoke Pollution|Tretinoin|Vorinostat	65.49	185
THBS1	7057	Arthritis, Rheumatoid	MESH:D001172		Acetaminophen|Air Pollutants|Aspartame|Aspirin|Cadmium|Curcumin|Cyclophosphamide|Cyclosporine|deoxynivalenol|Dexamethasone|glyphosate|Gold Sodium Thiomalate|Indomethacin|Leflunomide|Methotrexate|Methylprednisolone|Oxygen|Ozone|Pesticides|Plant Extracts|Prednisolone|Resveratrol|Tobacco Smoke Pollution|Tretinoin|Uranium|Vorinostat	65.46	205
CYCS	54205	Arthritis, Rheumatoid	MESH:D001172		Acetaminophen|Air Pollutants|Arsenic Trioxide|Cadmium|Curcumin|Cyclosporine|deoxynivalenol|Dexamethasone|Diclofenac|Edaravone|Enalapril|entinostat|glyphosate|Gold|Hydrocortisone|Indomethacin|Lead|mancozeb|Methotrexate|Minocycline|ochratoxin A|Oxygen|Pefloxacin|Plant Extracts|Resveratrol|Sulfur Dioxide|Thalidomide|thymoquinone|Tobacco Smoke Pollution|Tretinoin|triptolide|Tungsten|Vorinostat	65.31	184
HSPA1A	3303	Arthritis, Rheumatoid	MESH:D001172		Acetaminophen|Air Pollutants|Antirheumatic Agents|Arsenic Trioxide|Aspirin|Cadmium|Curcumin|Cyclophosphamide|Cyclosporine|Dexamethasone|Diclofenac|Edaravone|Famotidine|glyphosate|Gold|Indomethacin|Leflunomide|ochratoxin A|Oxygen|Ozone|Penicillamine|Piroxicam|Reactive Oxygen Species|Resveratrol|Sulfasalazine|Tobacco Smoke Pollution|Tretinoin|triptolide|Tungsten	65.04	283
CD14	929	Arthritis, Rheumatoid	MESH:D001172		Acetaminophen|Air Pollutants|Antirheumatic Agents|Arsenic Trioxide|Azathioprine|Cadmium|Curcumin|Cyclophosphamide|Cyclosporine|deoxynivalenol|Dexamethasone|Diclofenac|glyphosate|Hydrocortisone|Hydroxychloroquine|Indomethacin|Lead|Methotrexate|Oxygen|Ozone|Penicillamine|Plant Extracts|Resveratrol|Sulfasalazine|thymoquinone|Tobacco Smoke Pollution|Tretinoin	64.88	370
CSF2	1437	Arthritis, Rheumatoid	MESH:D001172	marker/mechanism	Acetaminophen|Air Pollutants|Arsenic Trioxide|Cadmium|Chloroquine|Cyclophosphamide|Cyclosporine|Dexamethasone|Dinoprostone|Freund's Adjuvant|Gold|Gold Compounds|Hydrocortisone|Indomethacin|Lead|Naproxen|Nitrites|Nitrogen Dioxide|Ozone|Penicillamine|Plant Extracts|Reactive Oxygen Species|Resveratrol|Sulfasalazine|Tacrolimus|Thalidomide|Tobacco Smoke Pollution|Tretinoin|Tungsten	64.81	277
OAS1	4938	Arthritis, Rheumatoid	MESH:D001172		Acetaminophen|Air Pollutants|Aspirin|Azathioprine|Cadmium|chloroquine diphosphate|Cyclosporine|Dexamethasone|Diclofenac|Gold Sodium Thiomalate|Leflunomide|Methotrexate|Methylprednisolone|Ozone|Plant Extracts|Prednisolone|tamibarotene|Tobacco Smoke Pollution|tofacitinib|Tretinoin	64.74	208
OGG1	4968	Arthritis, Rheumatoid	MESH:D001172		Acetaminophen|Air Pollutants|Antirheumatic Agents|Arsenic Trioxide|Cadmium|Curcumin|Cyclophosphamide|deoxynivalenol|Dexamethasone|entinostat|glyphosate|Gold|Indomethacin|Lead|mancozeb|ochratoxin A|Oxygen|Ozone|Pesticides|Reactive Oxygen Species|Resveratrol|tamibarotene|Tobacco Smoke Pollution|Tretinoin|Vorinostat	64.56	65
MET	4233	Arthritis, Rheumatoid	MESH:D001172		Acetaminophen|Air Pollutants|Arsenic Trioxide|Aspirin|Azathioprine|Cadmium|chloroquine diphosphate|Cyclosporine|deoxynivalenol|Diclofenac|glyphosate|Gold Sodium Thiomalate|Lead|Leflunomide|Methotrexate|Methylprednisolone|ochratoxin A|Oxygen|Pesticides|Piroxicam|pirprofen|Plant Extracts|Prednisolone|Resveratrol|thymoquinone|Tobacco Smoke Pollution|Tretinoin	64	207
SPP1	6696	Arthritis, Rheumatoid	MESH:D001172		Acetaminophen|Air Pollutants|Arsenic Trioxide|Aspirin|Cadmium|Curcumin|Cyclophosphamide|Cyclosporine|deoxynivalenol|Dexamethasone|Enalapril|entinostat|Freund's Adjuvant|Hydrocortisone|Lead|Maneb|Methotrexate|Naproxen|ochratoxin A|Oxygen|Ozone|Piroxicam|Plant Extracts|Resveratrol|Sulfasalazine|Tacrolimus|tamibarotene|Tobacco Smoke Pollution|Tretinoin|Uranium|Vorinostat	63.68	191
EEF1A1	1915	Arthritis, Rheumatoid	MESH:D001172		Acetaminophen|Air Pollutants|Arsenic Trioxide|Aspirin|Cadmium|Cyclosporine|Dexamethasone|entinostat|glyphosate|Indomethacin|Lead|Maneb|Methotrexate|ochratoxin A|Oxygen|Ozone|Plant Extracts|Resveratrol|tamibarotene|Tobacco Smoke Pollution|Tretinoin|Uranium|Vorinostat	63.42	166
CASP1	834	Arthritis, Rheumatoid	MESH:D001172		Acetaminophen|Adjuvants, Immunologic|Air Pollutants|Antirheumatic Agents|Arsenic Trioxide|Cadmium|Curcumin|Cyclophosphamide|Cyclosporine|deoxynivalenol|Dexamethasone|Diclofenac|Freund's Adjuvant|glyphosate|Gold|Indomethacin|Lead|Leflunomide|Maneb|Minocycline|ochratoxin A|Oxygen|Ozone|Plant Extracts|Resveratrol|Sulfasalazine|Sulfur Dioxide|thymoquinone|Tobacco Smoke Pollution|Tretinoin|Tungsten	63.31	116
CAT	847	Arthritis, Rheumatoid	MESH:D001172	marker/mechanism	Acetaminophen|Adjuvants, Immunologic|Air Pollutants|Arsenic Trioxide|Aspartame|Aspirin|Cadmium|Chloroquine|Curcumin|Cyclophosphamide|Cyclosporine|deoxynivalenol|Dexamethasone|Diclofenac|Dinoprostone|Edaravone|Enalapril|Famotidine|Freund's Adjuvant|glyphosate|Gold|Indomethacin|Lead|Leflunomide|mancozeb|Maneb|Meloxicam|Methotrexate|Methylprednisolone|Misoprostol|Nitrogen Dioxide|ochratoxin A|Oxygen…	63.26	422
ERN1	2081	Arthritis, Rheumatoid	MESH:D001172		Acetaminophen|Arsenic Trioxide|Cadmium|Curcumin|Cyclophosphamide|Cyclosporine|deoxynivalenol|Dexamethasone|Diclofenac|Edaravone|glyphosate|Gold|GW 506033X|Hydroxychloroquine|Indomethacin|Leflunomide|Methotrexate|Minocycline|ochratoxin A|Oxygen|Plant Extracts|Resveratrol|Sulindac|Tacrolimus|thymoquinone|Tobacco Smoke Pollution|Tretinoin	63.06	200
NGFR	4804	Arthritis, Rheumatoid	MESH:D001172		Acetaminophen|Air Pollutants|Aspirin|Cadmium|Curcumin|Cyclophosphamide|Cyclosporine|deoxynivalenol|Dexamethasone|Fenoprofen|Flurbiprofen|Indomethacin|Ketoprofen|Lead|Methotrexate|Naproxen|Oxygen|Ozone|Pesticides|Resveratrol|Tobacco Smoke Pollution|Tretinoin|Vorinostat	63.03	180
AMIGO2	347902	Arthritis, Rheumatoid	MESH:D001172		Acetaminophen|Air Pollutants|Azathioprine|Cadmium|Cyclosporine|deoxynivalenol|Dexamethasone|Gold Sodium Thiomalate|Indomethacin|Lead|Maneb|Methotrexate|Methylprednisolone|ochratoxin A|Piroxicam|Plant Extracts|Prednisolone|Resveratrol|Tobacco Smoke Pollution|Tretinoin	62.71	186
FOXO1	2308	Arthritis, Rheumatoid	MESH:D001172		Acetaminophen|Air Pollutants|Antirheumatic Agents|Arsenic Trioxide|Azathioprine|Cadmium|Curcumin|Cyclosporine|deoxynivalenol|Dexamethasone|Diclofenac|entinostat|glyphosate|Hydrocortisone|Indomethacin|Leflunomide|Methotrexate|Methylprednisolone|Oxygen|Ozone|Plant Extracts|Resveratrol|Tobacco Smoke Pollution|Tretinoin|Tungsten|Vorinostat	62.59	187
CXCL3	2921	Arthritis, Rheumatoid	MESH:D001172		Acetaminophen|Air Pollutants|Antirheumatic Agents|Cadmium|Cyclophosphamide|Cyclosporine|deoxynivalenol|Dexamethasone|Edaravone|Gold Compounds|Gold Sodium Thiomalate|Indomethacin|Leflunomide|Methotrexate|Methylprednisolone|Oxygen|Ozone|Piroxicam|Plant Extracts|Prednisolone|Resveratrol|Tobacco Smoke Pollution	62.49	191
TRP53	22059	Arthritis, Rheumatoid	MESH:D001172		Acetaminophen|Arsenic Trioxide|Aspartame|Aspirin|Cadmium|Chloroquine|Curcumin|Cyclophosphamide|Cyclosporine|deoxynivalenol|Dexamethasone|Diclofenac|Freund's Adjuvant|glyphosate|Gold|mancozeb|Maneb|Methotrexate|Nitrogen Dioxide|ochratoxin A|Oxygen|Plant Extracts|Reactive Oxygen Species|Resveratrol|Sulfur Dioxide|Sulindac|Tacrolimus|Tretinoin|triptolide|Vorinostat	62.41	205
HSPA5	3309	Arthritis, Rheumatoid	MESH:D001172		Acetaminophen|Air Pollutants|Arsenic Trioxide|Aspirin|Cadmium|Chloroquine|Curcumin|Cyclophosphamide|Cyclosporine|deoxynivalenol|Diclofenac|Edaravone|glyphosate|GW 506033X|Indomethacin|Lead|Maneb|Minocycline|Nitrogen Dioxide|ochratoxin A|Oxygen|oxymatrine|Ozone|Penicillamine|Plant Extracts|Resveratrol|Sulfur Dioxide|Tacrolimus|thymoquinone|Tobacco Smoke Pollution|Tretinoin|triptolide|Uranium|Vorin…	62.26	270
TNFRSF10B	8795	Arthritis, Rheumatoid	MESH:D001172		Acetaminophen|Air Pollutants|Antirheumatic Agents|Arsenic Trioxide|Aspirin|Cadmium|Chlorambucil|Chloroquine|Curcumin|Cyclosporine|Dexamethasone|Diclofenac|entinostat|glyphosate|Indomethacin|Methotrexate|Oxygen|Ozone|Plant Extracts|Resveratrol|Sulindac|Thalidomide|thymoquinone|Tobacco Smoke Pollution|Tretinoin|triptolide|Vorinostat	62.16	201
GSTP1	2950	Arthritis, Rheumatoid	MESH:D001172		Acetaminophen|Air Pollutants|Arsenic Trioxide|Aurothioglucose|bucillamine|Cadmium|Chlorambucil|Curcumin|Cyclophosphamide|Cyclosporine|Dexamethasone|Diclofenac|Hydrocortisone|Lead|Leflunomide|Maneb|Mefenamic Acid|Nitrogen Dioxide|ochratoxin A|Oxygen|Oxyphenbutazone|Ozone|Pesticides|Phenylbutazone|Plant Extracts|Resveratrol|Sulfasalazine|Sulfur Dioxide|thymoquinone|Tiopronin|Tobacco Smoke Pollution…	62.12	85
CLU	1191	Arthritis, Rheumatoid	MESH:D001172		Acetaminophen|Air Pollutants|Antirheumatic Agents|Arsenic Trioxide|Cadmium|Chloroquine|Cyclosporine|deoxynivalenol|Dexamethasone|Diclofenac|Enalapril|entinostat|glyphosate|Lead|Levamisole|Maneb|ochratoxin A|Oxygen|Ozone|Penicillamine|Resveratrol|Sulfasalazine|Sulindac|Tacrolimus|Tobacco Smoke Pollution|Tretinoin|triptolide	62.08	270
ACKR3	57007	Arthritis, Rheumatoid	MESH:D001172	marker/mechanism	Acetaminophen|Air Pollutants|Azathioprine|Cadmium|chloroquine diphosphate|Curcumin|Cyclophosphamide|Cyclosporine|deoxynivalenol|Dexamethasone|Diclofenac|Gold Sodium Thiomalate|Methotrexate|Methylprednisolone|Oxygen|Piroxicam|Plant Extracts|Prednisolone|Tobacco Smoke Pollution|Tretinoin|Vorinostat	62.05	186
MAPK14	1432	Arthritis, Rheumatoid	MESH:D001172		Acetaminophen|Air Pollutants|Arsenic Trioxide|Aspirin|Cadmium|Chloroquine|Curcumin|Cyclophosphamide|deoxynivalenol|Dexamethasone|Diclofenac|Dinoprostone|Flurbiprofen|Methotrexate|ochratoxin A|Oxygen|Ozone|Pesticides|Plant Extracts|Prednisolone|Reactive Oxygen Species|Resveratrol|tamibarotene|Thalidomide|thymoquinone|Tobacco Smoke Pollution|Tretinoin|triptolide|Vorinostat	62.03	196
GADD45A	1647	Arthritis, Rheumatoid	MESH:D001172		Acetaminophen|Air Pollutants|Arsenic Trioxide|Aspirin|Cadmium|Curcumin|Cyclophosphamide|Cyclosporine|deoxynivalenol|Dexamethasone|Diclofenac|glyphosate|Gold Compounds|Hydrocortisone|Indomethacin|Leflunomide|mancozeb|Methotrexate|ochratoxin A|Oxygen|Ozone|Penicillamine|Pesticides|Plant Extracts|Resveratrol|Sulindac|tamibarotene|Tobacco Smoke Pollution|Tretinoin|Uranium|Vorinostat	62	361
RSAD2	91543	Arthritis, Rheumatoid	MESH:D001172		Acetaminophen|Air Pollutants|Azathioprine|chloroquine diphosphate|Cyclosporine|Diclofenac|glyphosate|Gold Sodium Thiomalate|Hydroxychloroquine|Meloxicam|Methotrexate|Methylprednisolone|ochratoxin A|Oxygen|Ozone|Piroxicam|Prednisolone|Resveratrol|Tobacco Smoke Pollution|tofacitinib|Tretinoin|Tungsten	61.93	199
CTNNB1	1499	Arthritis, Rheumatoid	MESH:D001172		Acetaminophen|Air Pollutants|Arsenic Trioxide|Aspirin|Cadmium|Chloroquine|Curcumin|Cyclosporine|deoxynivalenol|Dexamethasone|Diclofenac|Dinoprostone|Famotidine|glyphosate|Hydrocortisone|Indomethacin|Lead|Methotrexate|Naproxen|ochratoxin A|Oxygen|Ozone|Plant Extracts|Quinacrine|Reactive Oxygen Species|Resveratrol|Sulfasalazine|Sulindac|thymoquinone|Tobacco Smoke Pollution|Tretinoin|Uranium|Vorinos…	61.88	222
TIMP2	7077	Arthritis, Rheumatoid	MESH:D001172		Acetaminophen|Air Pollutants|Arsenic Trioxide|Aspirin|Cadmium|Chloroquine|Curcumin|Cyclosporine|deoxynivalenol|Dexamethasone|Freund's Adjuvant|Indomethacin|Lead|Naproxen|ochratoxin A|Oxygen|Ozone|Pesticides|Plant Extracts|Resveratrol|Sulfasalazine|Thalidomide|thymoquinone|Tobacco Smoke Pollution|Tretinoin|Vorinostat	61.87	112
MX1	4599	Arthritis, Rheumatoid	MESH:D001172		Acetaminophen|Air Pollutants|Arsenic Trioxide|Aspirin|Azathioprine|Cadmium|Cyclosporine|deoxynivalenol|Diclofenac|Gold Sodium Thiomalate|Methotrexate|Methylprednisolone|Oxygen|Ozone|Piroxicam|Plant Extracts|Prednisolone|Tobacco Smoke Pollution|tofacitinib|Tretinoin|triptolide|Vorinostat	61.65	201
BID	637	Arthritis, Rheumatoid	MESH:D001172		Acetaminophen|Antirheumatic Agents|Arsenic Trioxide|Aspirin|Cadmium|Curcumin|Cyclosporine|deoxynivalenol|Diclofenac|Freund's Adjuvant|glyphosate|Indomethacin|Lead|Leflunomide|Maneb|Methotrexate|Minocycline|ochratoxin A|Oxygen|Ozone|Penicillamine|Plant Extracts|Reactive Oxygen Species|Resveratrol|thymoquinone|Tobacco Smoke Pollution|Tretinoin|triptolide|Vorinostat	61.56	360
SLC22A7	10864	Arthritis, Rheumatoid	MESH:D001172		Acetaminophen|Aspirin|Cadmium|Cyclosporine|deoxynivalenol|Dexamethasone|Diclofenac|Dinoprostone|Enalapril|Indomethacin|Ketoprofen|Mefenamic Acid|Methotrexate|Minocycline|Naproxen|ochratoxin A|Piroxicam|Resveratrol|Sulfasalazine|Sulindac|Tobacco Smoke Pollution|triptolide	61.51	198
IL5	3567	Arthritis, Rheumatoid	MESH:D001172		Adjuvants, Immunologic|Air Pollutants|Curcumin|Cyclophosphamide|Cyclosporine|deoxynivalenol|Dexamethasone|Diclofenac|Dinoprostone|Freund's Adjuvant|Glucocorticoids|glyphosate|Hydrocortisone|Lead|Methylprednisolone|Naproxen|Ozone|Plant Extracts|Prednisolone|Prednisone|Reactive Oxygen Species|Resveratrol|Sulfur Dioxide|Tacrolimus|Thalidomide|Tretinoin	61.27	80
PMAIP1	5366	Arthritis, Rheumatoid	MESH:D001172		Acetaminophen|Air Pollutants|Antirheumatic Agents|Arsenic Trioxide|Aspirin|Cadmium|Chloroquine|Curcumin|Cyclosporine|deoxynivalenol|Diclofenac|entinostat|glyphosate|Gold|Indomethacin|Leflunomide|Maneb|Methotrexate|ochratoxin A|Oxygen|Ozone|Penicillamine|Resveratrol|Tobacco Smoke Pollution|Tretinoin|Vorinostat	61.18	372
CLGN	1047	Arthritis, Rheumatoid	MESH:D001172		Acetaminophen|Antimony|Arsenic Trioxide|Azathioprine|Cadmium|Cyclosporine|deoxynivalenol|Dexamethasone|entinostat|Gold Sodium Thiomalate|Leflunomide|Methotrexate|Methylprednisolone|Piroxicam|Prednisolone|Resveratrol|Tobacco Smoke Pollution|Tretinoin|Vorinostat	61.12	178
LMNB1	4001	Arthritis, Rheumatoid	MESH:D001172		Acetaminophen|Air Pollutants|Antirheumatic Agents|Azathioprine|Cyclophosphamide|Cyclosporine|deoxynivalenol|Diclofenac|entinostat|glyphosate|Gold|Lead|Leflunomide|Methotrexate|ochratoxin A|Oxygen|Ozone|Resveratrol|tamibarotene|Tobacco Smoke Pollution|Tretinoin|valdecoxib|Vorinostat	61.07	180
AKT1	207	Arthritis, Rheumatoid	MESH:D001172		Acetaminophen|Air Pollutants|Antigens|Arsenic Trioxide|Aspartame|Aspirin|Azathioprine|Cadmium|Chloroquine|chloroquine diphosphate|Curcumin|Cyclophosphamide|Cyclosporine|deoxynivalenol|Dexamethasone|Diclofenac|Dinoprostone|Edaravone|Enalapril|Flurbiprofen|glyphosate|Gold|Hydrocortisone|Indomethacin|Lead|LY 117018|mancozeb|Maneb|Meloxicam|Methotrexate|Methylprednisolone|ochratoxin A|Oxygen|Ozone|Pl…	61.04	254
MAPK1	5594	Arthritis, Rheumatoid	MESH:D001172		Acetaminophen|Air Pollutants|Antigens|Antimony|Antirheumatic Agents|Arsenic Trioxide|Aspartame|Aspirin|Azathioprine|Cadmium|Chloroquine|Curcumin|Cyclophosphamide|Cyclosporine|deoxynivalenol|Dexamethasone|Diclofenac|Dinoprostone|Famotidine|Flurbiprofen|Freund's Adjuvant|glyphosate|GW 506033X|Hydrocortisone|Indomethacin|Lead|Leflunomide|LY 117018|mancozeb|Maneb|Meloxicam|Methotrexate|Methylpredniso…	60.92	255
RASGRP1	10125	Arthritis, Rheumatoid	MESH:D001172	marker/mechanism	Acetaminophen|Air Pollutants|Antirheumatic Agents|Cadmium|Cyclosporine|deoxynivalenol|Dexamethasone|glyphosate|Hydroxychloroquine|Indomethacin|Maneb|Methotrexate|ochratoxin A|Oxygen|Ozone|Resveratrol|Sulfasalazine|Tobacco Smoke Pollution|Tretinoin|Tungsten	60.88	177
PLPP3	8613	Arthritis, Rheumatoid	MESH:D001172		Acetaminophen|Air Pollutants|Arsenic Trioxide|Azathioprine|Cadmium|chloroquine diphosphate|Cyclosporine|deoxynivalenol|Dexamethasone|entinostat|Gold Sodium Thiomalate|Indomethacin|Methotrexate|Methylprednisolone|Oxygen|Ozone|Piroxicam|Prednisolone|Tobacco Smoke Pollution|Tretinoin|triptolide|valdecoxib	60.85	192
SKP2	6502	Arthritis, Rheumatoid	MESH:D001172		Acetaminophen|Air Pollutants|Arsenic Trioxide|Azathioprine|Cadmium|Cyclosporine|deoxynivalenol|glyphosate|Indomethacin|Leflunomide|Maneb|Methotrexate|Oxygen|Ozone|Pesticides|Piroxicam|Plant Extracts|Resveratrol|tamibarotene|Tobacco Smoke Pollution|Tretinoin|Tungsten	60.85	171
BCL3	602	Arthritis, Rheumatoid	MESH:D001172		Acetaminophen|Air Pollutants|Antirheumatic Agents|Arsenic Trioxide|Curcumin|Cyclosporine|Dexamethasone|Diclofenac|Gold Compounds|Lead|Leflunomide|Methotrexate|Oxygen|Ozone|Plant Extracts|Reactive Oxygen Species|Resveratrol|Tacrolimus|Tobacco Smoke Pollution|Tretinoin|Tungsten|Vorinostat	60.72	156
CP	1356	Arthritis, Rheumatoid	MESH:D001172	marker/mechanism	Acetaminophen|Air Pollutants|Antirheumatic Agents|Arsenic Trioxide|Cadmium|Cyclosporine|deoxynivalenol|Dexamethasone|Dinoprostone|Freund's Adjuvant|Indomethacin|Lead|Leflunomide|Nitrites|ochratoxin A|Oxygen|Ozone|Penicillamine|Pesticides|Plant Extracts|Tacrolimus|Tobacco Smoke Pollution|Tretinoin|triptolide|Uranium|valdecoxib	60.51	235
BIRC3	330	Arthritis, Rheumatoid	MESH:D001172		Acetaminophen|Antirheumatic Agents|Arsenic Trioxide|Cadmium|Curcumin|Cyclophosphamide|Cyclosporine|Dexamethasone|Dinoprostone|entinostat|Gold|Gold Compounds|Indomethacin|Leflunomide|Methotrexate|ochratoxin A|Oxygen|Plant Extracts|Reactive Oxygen Species|Resveratrol|Sulindac|Tacrolimus|Tobacco Smoke Pollution|Tretinoin|triptolide|Vorinostat	60.43	186
ISG20	3669	Arthritis, Rheumatoid	MESH:D001172		Acetaminophen|Air Pollutants|Antirheumatic Agents|Azathioprine|Cadmium|chloroquine diphosphate|Cyclosporine|Dexamethasone|Diclofenac|entinostat|Gold Sodium Thiomalate|Methotrexate|Methylprednisolone|Oxygen|Ozone|Piroxicam|Prednisolone|Resveratrol|tamibarotene|Tobacco Smoke Pollution|Tretinoin	60.37	186
CCNA2	890	Arthritis, Rheumatoid	MESH:D001172		Acetaminophen|Air Pollutants|Arsenic Trioxide|Aspirin|Azathioprine|Cadmium|Curcumin|Cyclophosphamide|Cyclosporine|Dexamethasone|entinostat|glyphosate|Indomethacin|Lead|Leflunomide|Methotrexate|ochratoxin A|Oxygen|Ozone|Piroxicam|Plant Extracts|Resveratrol|Sulindac|Tacrolimus|Thalidomide|Tobacco Smoke Pollution|Tretinoin|triptolide|Vorinostat	60.32	199
HDAC1	3065	Arthritis, Rheumatoid	MESH:D001172	marker/mechanism	Acetaminophen|Air Pollutants|Antirheumatic Agents|Arsenic Trioxide|Aspartame|Aspirin|Curcumin|Cyclosporine|deoxynivalenol|Dexamethasone|entinostat|Freund's Adjuvant|glyphosate|Hydrocortisone|Lead|Methotrexate|ochratoxin A|Oxygen|Plant Extracts|Resveratrol|Tretinoin|triptolide|Vorinostat	60.27	156
HGF	3082	Arthritis, Rheumatoid	MESH:D001172		Acetaminophen|Antirheumatic Agents|Arsenic Trioxide|Aspartame|Aspirin|Cadmium|Curcumin|Cyclosporine|Dexamethasone|Dinoprostone|entinostat|Freund's Adjuvant|glyphosate|Hydrocortisone|Indomethacin|ochratoxin A|Oxygen|Plant Extracts|Reactive Oxygen Species|Resveratrol|Sulfasalazine|Thalidomide|Tobacco Smoke Pollution|Tretinoin|Vorinostat	60.11	89
HIF1A	3091	Arthritis, Rheumatoid	MESH:D001172		Acetaminophen|Air Pollutants|Antirheumatic Agents|Arsenic Trioxide|Cadmium|Chloroquine|Curcumin|Cyclophosphamide|Cyclosporine|deoxynivalenol|Dexamethasone|Diclofenac|Dinoprostone|Edaravone|entinostat|glyphosate|Hydrocortisone|Leflunomide|Methotrexate|Minocycline|ochratoxin A|Oxygen|Ozone|Plant Extracts|Prednisone|Reactive Oxygen Species|Resveratrol|Sulfasalazine|Sulindac|thymoquinone|Tobacco Smok…	59.92	216
CCN2	1490	Arthritis, Rheumatoid	MESH:D001172	marker/mechanism	Acetaminophen|Angiotensin-Converting Enzyme Inhibitors|Antirheumatic Agents|Arsenic Trioxide|Aspirin|Cadmium|Curcumin|Cyclosporine|deoxynivalenol|Dexamethasone|Dinoprostone|Enalapril|Freund's Adjuvant|Indomethacin|Leflunomide|Methotrexate|Methylprednisolone|ochratoxin A|Oxygen|oxymatrine|Piroxicam|Plant Extracts|Prednisolone|Resveratrol|Tacrolimus|Tobacco Smoke Pollution|Tretinoin|Vorinostat	59.81	196
NQO1	1728	Arthritis, Rheumatoid	MESH:D001172		Acetaminophen|Air Pollutants|Antirheumatic Agents|Arsenic Trioxide|Aspirin|Azathioprine|Cadmium|Curcumin|Cyclophosphamide|Cyclosporine|deoxynivalenol|Dexamethasone|Diclofenac|entinostat|Flurbiprofen|Freund's Adjuvant|glyphosate|Gold|Hydrocortisone|Indomethacin|Lead|Leflunomide|Maneb|Mefenamic Acid|Methotrexate|Nitrogen Dioxide|ochratoxin A|Oxygen|Ozone|Plant Extracts|Resveratrol|Sulfasalazine|Sul…	59.73	238
BECN1	8678	Arthritis, Rheumatoid	MESH:D001172		Acetaminophen|Antirheumatic Agents|Arsenic Trioxide|Cadmium|Chloroquine|chloroquine diphosphate|Curcumin|Cyclophosphamide|Cyclosporine|deoxynivalenol|Dexamethasone|Freund's Adjuvant|glyphosate|Lead|Levamisole|Maneb|Methotrexate|ochratoxin A|Oxygen|Ozone|Reactive Oxygen Species|Resveratrol|Sulfur Dioxide|Thalidomide|Tobacco Smoke Pollution|Tretinoin|triptolide|Vorinostat	59.68	180
PPP1R15A	23645	Arthritis, Rheumatoid	MESH:D001172		Acetaminophen|Air Pollutants|Arsenic Trioxide|Aspirin|Azathioprine|Cadmium|Cyclosporine|deoxynivalenol|Dexamethasone|Diclofenac|Indomethacin|Leflunomide|Methotrexate|Oxygen|Ozone|Pesticides|Piroxicam|Plant Extracts|Resveratrol|Tacrolimus|tamibarotene|Thalidomide|Tobacco Smoke Pollution|Tretinoin|Tungsten	59.67	196
ABCB1	5243	Arthritis, Rheumatoid	MESH:D001172	marker/mechanism	Acetaminophen|Arsenic Trioxide|Aspirin|Azathioprine|Cadmium|Chlorambucil|Chloroquine|Curcumin|Cyclophosphamide|Cyclosporine|Cyclosporins|deoxynivalenol|Dexamethasone|glyphosate|Gold|Hydrocortisone|Lead|Meloxicam|Methotrexate|Methylprednisolone|Naproxen|Oxygen|Ozone|Pesticides|Plant Extracts|Prednisolone|Prednisone|Quinacrine|Resveratrol|Tacrolimus|Thalidomide|Tobacco Smoke Pollution|Tretinoin|val…	59.61	230
SIRT1	23411	Arthritis, Rheumatoid	MESH:D001172		Acetaminophen|Air Pollutants|Arsenic Trioxide|Aspartame|Aspirin|Cadmium|Curcumin|Cyclosporine|deoxynivalenol|Dexamethasone|Dinoprostone|glyphosate|Hydrocortisone|Indomethacin|Lead|mancozeb|Maneb|Methotrexate|Methylprednisolone|Nitrites|ochratoxin A|Oxygen|Plant Extracts|Reactive Oxygen Species|Resveratrol|Sulindac|thymoquinone|Tobacco Smoke Pollution|triptolide	59.57	176
ATG5	9474	Arthritis, Rheumatoid	MESH:D001172		Acetaminophen|Air Pollutants|Antirheumatic Agents|Arsenic Trioxide|Cadmium|Chloroquine|Curcumin|Cyclophosphamide|Cyclosporine|Dexamethasone|glyphosate|Indomethacin|Lead|Levamisole|ochratoxin A|Oxygen|Ozone|Reactive Oxygen Species|Resveratrol|thymoquinone|Tobacco Smoke Pollution|Tretinoin|triptolide|Vorinostat	59.41	83
ITGAM	3684	Arthritis, Rheumatoid	MESH:D001172		Acetaminophen|Air Pollutants|Antirheumatic Agents|Arsenic Trioxide|Auranofin|Cadmium|Chloroquine|Curcumin|deoxynivalenol|Dexamethasone|Diclofenac|entinostat|Indomethacin|Maneb|Minocycline|ochratoxin A|Oxygen|Ozone|Resveratrol|Sulfasalazine|tamibarotene|Tobacco Smoke Pollution|Tretinoin|triptolide|Tungsten	58.97	112
PER2	8864	Arthritis, Rheumatoid	MESH:D001172		Acetaminophen|Air Pollutants|Antirheumatic Agents|Arsenic Trioxide|Cadmium|Curcumin|Cyclosporine|deoxynivalenol|Dexamethasone|entinostat|Freund's Adjuvant|Indomethacin|Leflunomide|Methotrexate|Oxygen|Ozone|Prednisolone|Resveratrol|Thalidomide|Tobacco Smoke Pollution|Tretinoin|valdecoxib|Vorinostat	58.85	172
TRIB3	57761	Arthritis, Rheumatoid	MESH:D001172		Acetaminophen|Air Pollutants|Arsenic Trioxide|Azathioprine|Cadmium|Chloroquine|Curcumin|Cyclophosphamide|Cyclosporine|deoxynivalenol|Dexamethasone|Diclofenac|entinostat|Indomethacin|Lead|Leflunomide|Methotrexate|ochratoxin A|Oxygen|Piroxicam|Tacrolimus|Thalidomide|Tobacco Smoke Pollution|Tretinoin|triptolide|valdecoxib	58.83	205
ITGA2	3673	Arthritis, Rheumatoid	MESH:D001172		Acetaminophen|Antirheumatic Agents|Arsenic Trioxide|Aspirin|Cadmium|Cyclosporine|Dexamethasone|Diclofenac|Dinoprostone|Enalapril|glyphosate|Leflunomide|Oxygen|Ozone|Pesticides|Plant Extracts|Resveratrol|Sulindac|Tobacco Smoke Pollution|Tretinoin|Vorinostat	58.81	65
CCL5	6352	Arthritis, Rheumatoid	MESH:D001172		Acetaminophen|Air Pollutants|Antirheumatic Agents|Cadmium|Chloroquine|Cyclosporine|deoxynivalenol|Dexamethasone|Dinoprostone|Freund's Adjuvant|Gold|Indomethacin|Lead|Methotrexate|Minocycline|Nitrogen Dioxide|ochratoxin A|Oxygen|Ozone|Penicillamine|Plant Extracts|Reactive Oxygen Species|Resveratrol|Sulindac|Tacrolimus|tamibarotene|Tobacco Smoke Pollution|tofacitinib|Tretinoin	58.78	367
NDUFA4L2	56901	Arthritis, Rheumatoid	MESH:D001172	marker/mechanism	Acetaminophen|Air Pollutants|Azathioprine|Cadmium|chloroquine diphosphate|Dexamethasone|Gold Sodium Thiomalate|Methotrexate|Methylprednisolone|Oxygen|Ozone|Piroxicam|Plant Extracts|Prednisolone|Resveratrol|Tobacco Smoke Pollution	58.77	174
TP53	7157	Arthritis, Rheumatoid	MESH:D001172		Acetaminophen|Air Pollutants|Arsenic Trioxide|Aspirin|Azathioprine|Cadmium|Chlorambucil|Chloroquine|Curcumin|Cyclophosphamide|Cyclosporine|deoxynivalenol|Dexamethasone|Diclofenac|entinostat|Flurbiprofen|glyphosate|Gold|GW 506033X|Indomethacin|Lead|Levamisole|mancozeb|Methotrexate|Minocycline|Nitrogen Dioxide|ochratoxin A|Oxygen|Ozone|Penicillamine|Pesticides|Piroxicam|Plant Extracts|Quinacrine|Re…	58.76	403
TMPRSS2	7113	Arthritis, Rheumatoid	MESH:D001172		Acetaminophen|Azathioprine|Curcumin|Cyclophosphamide|Cyclosporine|deoxynivalenol|Dexamethasone|Diclofenac|entinostat|Famotidine|Gold Compounds|Indomethacin|Naproxen|Oxygen|Ozone|Plant Extracts|Resveratrol|Sulfasalazine|Sulindac|Tobacco Smoke Pollution|Tretinoin|triptolide	58.73	98
STAT6	6778	Arthritis, Rheumatoid	MESH:D001172		Acetaminophen|Air Pollutants|Aspirin|Cadmium|Diclofenac|entinostat|Lead|Leflunomide|Methotrexate|Methylprednisolone|Ozone|Plant Extracts|Reactive Oxygen Species|Resveratrol|Sulfur Dioxide|thymoquinone|Tobacco Smoke Pollution|tofacitinib|Tretinoin|Tungsten|Vorinostat	58.68	177
PLA2G4A	5321	Arthritis, Rheumatoid	MESH:D001172		Acetaminophen|Air Pollutants|Arsenic Trioxide|Aspirin|Cadmium|Cyclophosphamide|Cyclosporine|Dexamethasone|Dinoprostone|entinostat|Flurbiprofen|Freund's Adjuvant|Methotrexate|Methylprednisolone|Oxygen|Ozone|Plant Extracts|Prednisolone|Resveratrol|Sulindac|Tobacco Smoke Pollution|Tretinoin|Vorinostat	58.64	177
IGF1	3479	Arthritis, Rheumatoid	MESH:D001172		Acetaminophen|Air Pollutants|Arsenic Trioxide|Azathioprine|Cadmium|Curcumin|Cyclosporine|deoxynivalenol|Dexamethasone|Enalapril|Freund's Adjuvant|glyphosate|Gold|Hydrocortisone|Indomethacin|Lead|Leflunomide|Maneb|ochratoxin A|Oxygen|Penicillamine|Pesticides|Plant Extracts|Prednisolone|Reactive Oxygen Species|Resveratrol|Tacrolimus|Thalidomide|Tobacco Smoke Pollution|Tretinoin|triptolide	58.56	253
IKBKB	3551	Arthritis, Rheumatoid	MESH:D001172		Acetaminophen|Air Pollutants|Arsenic Trioxide|Aspirin|Cadmium|Chloroquine|Curcumin|Dexamethasone|Diclofenac|Freund's Adjuvant|Gold Sodium Thiomalate|Indomethacin|Oxygen|Ozone|Plant Extracts|Reactive Oxygen Species|Resveratrol|Sulfasalazine|Sulfur Dioxide|Sulindac|Tobacco Smoke Pollution|Tretinoin|triptolide|Tungsten|Vorinostat	58.38	126
CCNB1	891	Arthritis, Rheumatoid	MESH:D001172		Acetaminophen|Air Pollutants|Arsenic Trioxide|Aspirin|Azathioprine|Cadmium|Curcumin|Cyclosporine|deoxynivalenol|Dexamethasone|Flurbiprofen|Freund's Adjuvant|glyphosate|Indomethacin|Lead|Leflunomide|Methotrexate|ochratoxin A|Oxygen|Ozone|Piroxicam|Plant Extracts|Resveratrol|Sulindac|Thalidomide|thymoquinone|Tobacco Smoke Pollution|Tretinoin|triptolide|Tungsten|Vorinostat	58.21	198
NOLC1	9221	Arthritis, Rheumatoid	MESH:D001172		Acetaminophen|Air Pollutants|Antirheumatic Agents|Arsenic Trioxide|Aspirin|Cyclosporine|deoxynivalenol|Dexamethasone|glyphosate|Lead|Methotrexate|Oxygen|Ozone|Piroxicam|Plant Extracts|Resveratrol|Tobacco Smoke Pollution|Tretinoin|triptolide|Tungsten	58.12	154
TLR4	7099	Arthritis, Rheumatoid	MESH:D001172		Acetaminophen|Air Pollutants|Antirheumatic Agents|Arsenic Trioxide|Auranofin|Azathioprine|Cadmium|Chloroquine|Curcumin|Cyclophosphamide|Cyclosporine|deoxynivalenol|Dexamethasone|Enalapril|Hydrocortisone|Indomethacin|Lead|Methotrexate|Naproxen|ochratoxin A|Oxygen|Ozone|Plant Extracts|Reactive Oxygen Species|Resveratrol|Sulfasalazine|Sulfur Dioxide|thymoquinone|Tobacco Smoke Pollution|Tretinoin	58.07	224
GSR	2936	Arthritis, Rheumatoid	MESH:D001172		Acetaminophen|Air Pollutants|Arsenic Trioxide|Aspartame|Azathioprine|Cadmium|Chloroquine|Curcumin|Cyclophosphamide|Cyclosporine|deoxynivalenol|Dexamethasone|Diclofenac|Freund's Adjuvant|glyphosate|Indomethacin|Lead|Leflunomide|Maneb|Methotrexate|Nitrogen Dioxide|ochratoxin A|Oxygen|Ozone|Pesticides|Plant Extracts|Reactive Oxygen Species|Resveratrol|Sulfasalazine|thymoquinone|Tobacco Smoke Polluti…	57.97	228
STAT4	6775	Arthritis, Rheumatoid	MESH:D001172	marker/mechanism	Acetaminophen|Air Pollutants|Antigens|Arsenic Trioxide|Curcumin|Cyclosporine|deoxynivalenol|Dexamethasone|Diclofenac|Indomethacin|Maneb|Methotrexate|Methylprednisolone|ochratoxin A|Ozone|Piroxicam|Prednisolone|Resveratrol|Tobacco Smoke Pollution	57.88	172
NFKB2	4791	Arthritis, Rheumatoid	MESH:D001172		Acetaminophen|Air Pollutants|Antirheumatic Agents|Arsenic Trioxide|Cadmium|Curcumin|Cyclosporine|deoxynivalenol|Dexamethasone|Diclofenac|glyphosate|Gold Compounds|Indomethacin|Methotrexate|Oxygen|Ozone|Plant Extracts|Resveratrol|Tacrolimus|Tobacco Smoke Pollution|tofacitinib|Tretinoin	57.8	172
CASP7	840	Arthritis, Rheumatoid	MESH:D001172		Acetaminophen|Air Pollutants|Antirheumatic Agents|Arsenic Trioxide|Aspirin|Cadmium|Chloroquine|Curcumin|Cyclosporine|deoxynivalenol|Dexamethasone|Edaravone|glyphosate|Gold|Gold Compounds|Indomethacin|mancozeb|Maneb|Methotrexate|Minocycline|ochratoxin A|Ozone|Plant Extracts|Reactive Oxygen Species|Resveratrol|thymoquinone|Tobacco Smoke Pollution|Tretinoin|triptolide|Vorinostat	57.75	211
STAR	6770	Arthritis, Rheumatoid	MESH:D001172		Acetaminophen|Air Pollutants|Arsenic Trioxide|Cadmium|Chloroquine|Cyclosporine|deoxynivalenol|Dexamethasone|Dinoprostone|entinostat|Freund's Adjuvant|Glucocorticoids|glyphosate|Hydrocortisone|Indomethacin|Lead|Methotrexate|Oxygen|Ozone|Pesticides|Plant Extracts|Resveratrol|Sulfasalazine|Sulfur Dioxide|Tobacco Smoke Pollution|Tretinoin|triptolide|Uranium	57.62	199
IGFBP3	3486	Arthritis, Rheumatoid	MESH:D001172	marker/mechanism	Acetaminophen|Air Pollutants|Arsenic Trioxide|Azathioprine|Cadmium|Curcumin|Cyclophosphamide|Cyclosporine|deoxynivalenol|Dexamethasone|Diclofenac|entinostat|Indomethacin|Leflunomide|Methotrexate|Oxygen|Ozone|Plant Extracts|Resveratrol|Sulfasalazine|tamibarotene|Thalidomide|Tobacco Smoke Pollution|Tretinoin|valdecoxib	57.56	204
ANTXR1	84168	Arthritis, Rheumatoid	MESH:D001172		Acetaminophen|Air Pollutants|Arsenic Trioxide|Azathioprine|Cadmium|chloroquine diphosphate|Cyclosporine|deoxynivalenol|Dexamethasone|entinostat|Gold Sodium Thiomalate|Methotrexate|Methylprednisolone|Oxygen|Ozone|Pesticides|Prednisolone|Tobacco Smoke Pollution|Tretinoin	57.53	175
NR2F2	7026	Arthritis, Rheumatoid	MESH:D001172		Acetaminophen|Antirheumatic Agents|Arsenic Trioxide|Azathioprine|Cadmium|Cyclosporine|deoxynivalenol|Dexamethasone|Diclofenac|Dinoprostone|entinostat|glyphosate|Hydrocortisone|Indomethacin|Maneb|Reactive Oxygen Species|Resveratrol|tamibarotene|Tobacco Smoke Pollution|Tretinoin	57.52	64
ATF4	468	Arthritis, Rheumatoid	MESH:D001172		Acetaminophen|Air Pollutants|Antirheumatic Agents|Arsenic Trioxide|Aspirin|Cadmium|Chloroquine|Curcumin|Cyclosporine|deoxynivalenol|Dexamethasone|Diclofenac|glyphosate|Gold|Leflunomide|ochratoxin A|Oxygen|Ozone|Piroxicam|Reactive Oxygen Species|Resveratrol|Sulindac|Tacrolimus|thymoquinone|Tobacco Smoke Pollution|Tretinoin|triptolide	57.46	108
IFI44	10561	Arthritis, Rheumatoid	MESH:D001172		Acetaminophen|Air Pollutants|Azathioprine|Cadmium|chloroquine diphosphate|Cyclosporine|Diclofenac|glyphosate|Gold Sodium Thiomalate|Hydrocortisone|Methotrexate|Methylprednisolone|Oxygen|Ozone|Plant Extracts|Prednisolone|Resveratrol|Tobacco Smoke Pollution|tofacitinib|Tretinoin	57.38	191
FGR	2268	Arthritis, Rheumatoid	MESH:D001172		Acetaminophen|Air Pollutants|Antirheumatic Agents|Arsenic Trioxide|Aspirin|Cyclosporine|deoxynivalenol|Dexamethasone|Freund's Adjuvant|Indomethacin|Leflunomide|Oxygen|Ozone|Resveratrol|tamibarotene|Tobacco Smoke Pollution|Tretinoin|Tungsten	57.31	69
GPM6B	2824	Arthritis, Rheumatoid	MESH:D001172		Acetaminophen|Air Pollutants|Arsenic Trioxide|Azathioprine|chloroquine diphosphate|Cyclosporine|Dexamethasone|entinostat|Gold Sodium Thiomalate|Indomethacin|Lead|Methotrexate|Methylprednisolone|Ozone|Prednisolone|Resveratrol|Tobacco Smoke Pollution|Tretinoin	57.31	189
IER3	8870	Arthritis, Rheumatoid	MESH:D001172		Acetaminophen|Air Pollutants|Antirheumatic Agents|Azathioprine|Cadmium|Cyclophosphamide|Cyclosporine|deoxynivalenol|Dexamethasone|Diclofenac|glyphosate|Indomethacin|Leflunomide|Maneb|ochratoxin A|Oxygen|Ozone|Plant Extracts|Reactive Oxygen Species|Resveratrol|tamibarotene|Tobacco Smoke Pollution|Tretinoin|Vorinostat	57.19	81
MDM2	4193	Arthritis, Rheumatoid	MESH:D001172		Acetaminophen|Arsenic Trioxide|Aspartame|Aspirin|Cadmium|Chlorambucil|Curcumin|Cyclosporine|deoxynivalenol|Diclofenac|Freund's Adjuvant|glyphosate|Gold|Indomethacin|Leflunomide|mancozeb|Methotrexate|ochratoxin A|Oxygen|Plant Extracts|Reactive Oxygen Species|Resveratrol|thymoquinone|Tobacco Smoke Pollution|triptolide|valdecoxib|Vorinostat	57.13	196
CDH1	999	Arthritis, Rheumatoid	MESH:D001172		Acetaminophen|Air Pollutants|Arsenic Trioxide|Aspartame|Aspirin|Cadmium|Chloroquine|Curcumin|Cyclophosphamide|Cyclosporine|Dexamethasone|Diclofenac|Dinoprostone|entinostat|glyphosate|Indomethacin|Methotrexate|ochratoxin A|Oxygen|Ozone|Pesticides|Plant Extracts|Reactive Oxygen Species|Resveratrol|Sulfasalazine|Tacrolimus|Thalidomide|thymoquinone|Tobacco Smoke Pollution|Tretinoin|Vorinostat	57.11	225
GSTA2	2939	Arthritis, Rheumatoid	MESH:D001172		Acetaminophen|Air Pollutants|Arsenic Trioxide|Aspirin|Azathioprine|Cadmium|Chlorambucil|Curcumin|Cyclosporine|Dexamethasone|Glucocorticoids|glyphosate|Hydrocortisone|Indomethacin|Lead|Leflunomide|Mefenamic Acid|Methotrexate|ochratoxin A|Ozone|Plant Extracts|Reactive Oxygen Species|Resveratrol|Sulfasalazine|Tobacco Smoke Pollution|Uranium	57.04	202
SERPINE1	5054	Arthritis, Rheumatoid	MESH:D001172		Acetaminophen|Air Pollutants|Arsenic Trioxide|Azathioprine|Cadmium|Chloroquine|Curcumin|Cyclophosphamide|Cyclosporine|deoxynivalenol|Dexamethasone|Diclofenac|Enalapril|entinostat|Famotidine|Gold|Hydroxychloroquine|Indomethacin|Leflunomide|Maneb|Methotrexate|ochratoxin A|Oxygen|Ozone|Pesticides|Plant Extracts|Resveratrol|Tacrolimus|Thalidomide|Tobacco Smoke Pollution|Tretinoin	57.02	227
GCLC	2729	Arthritis, Rheumatoid	MESH:D001172		Acetaminophen|Air Pollutants|Antimony|Arsenic Trioxide|Azathioprine|Cadmium|Chlorambucil|Curcumin|Cyclophosphamide|Cyclosporine|deoxynivalenol|Dexamethasone|Diclofenac|Hydrocortisone|Indomethacin|Ketoprofen|Leflunomide|Maneb|Meloxicam|Methotrexate|Naproxen|ochratoxin A|Oxygen|Ozone|Plant Extracts|Reactive Oxygen Species|Resveratrol|Sulindac|Tobacco Smoke Pollution|Tretinoin|triptolide|valdecoxib	57	198
RELB	5971	Arthritis, Rheumatoid	MESH:D001172		Acetaminophen|Air Pollutants|Antirheumatic Agents|Arsenic Trioxide|Cadmium|Curcumin|Cyclosporine|deoxynivalenol|Dexamethasone|glyphosate|Gold Compounds|Methotrexate|Oxygen|Ozone|Plant Extracts|Resveratrol|Tacrolimus|tamibarotene|Thalidomide|Tobacco Smoke Pollution|tofacitinib	57	150
RORC	6097	Arthritis, Rheumatoid	MESH:D001172		Acetaminophen|Air Pollutants|Cadmium|Cyclophosphamide|Cyclosporine|deoxynivalenol|Dexamethasone|Diclofenac|Dinoprostone|Freund's Adjuvant|glyphosate|Lead|Leflunomide|Levamisole|Ozone|thymoquinone|Tobacco Smoke Pollution|tofacitinib|triptolide|valdecoxib|Vorinostat	57	60
TIMP3	7078	Arthritis, Rheumatoid	MESH:D001172		Acetaminophen|Antirheumatic Agents|Arsenic Trioxide|Cadmium|Curcumin|Cyclosporine|deoxynivalenol|Dexamethasone|entinostat|glyphosate|Indomethacin|Leflunomide|Methotrexate|Naproxen|ochratoxin A|Oxygen|Plant Extracts|Resveratrol|Sulfasalazine|Sulindac|Tobacco Smoke Pollution|Tretinoin|Vorinostat	56.93	187
AIFM1	9131	Arthritis, Rheumatoid	MESH:D001172		Acetaminophen|Air Pollutants|Arsenic Trioxide|Cadmium|Cyclosporine|Dexamethasone|Diclofenac|entinostat|glyphosate|Gold|Lead|Minocycline|ochratoxin A|Oxygen|Ozone|Plant Extracts|Reactive Oxygen Species|Resveratrol|Sulfasalazine|Sulindac|thymoquinone|Tobacco Smoke Pollution|Tretinoin|triptolide|Vorinostat	56.92	83
UNG	7374	Arthritis, Rheumatoid	MESH:D001172		Acetaminophen|Air Pollutants|Antirheumatic Agents|Aspirin|Azathioprine|Cadmium|Cyclophosphamide|Cyclosporine|Dexamethasone|Diclofenac|glyphosate|Methotrexate|Ozone|Piroxicam|Plant Extracts|Resveratrol|Sulindac|Tobacco Smoke Pollution|Tretinoin|Uranium|Vorinostat	56.87	174
VIM	7431	Arthritis, Rheumatoid	MESH:D001172		Acetaminophen|Air Pollutants|Arsenic Trioxide|Aspartame|Cadmium|Curcumin|Cyclophosphamide|Cyclosporine|deoxynivalenol|Dexamethasone|Diclofenac|entinostat|glyphosate|Gold|Indomethacin|Leflunomide|Methotrexate|ochratoxin A|Oxygen|oxymatrine|Ozone|Plant Extracts|Resveratrol|Sulfasalazine|Tacrolimus|tamibarotene|thymoquinone|Tobacco Smoke Pollution|Tretinoin|Vorinostat	56.86	213
ID2	3398	Arthritis, Rheumatoid	MESH:D001172		Acetaminophen|Antirheumatic Agents|Arsenic Trioxide|Aspirin|baricitinib|Cadmium|Curcumin|Cyclophosphamide|Cyclosporine|deoxynivalenol|Dexamethasone|Diclofenac|glyphosate|Indomethacin|Lead|Leflunomide|ochratoxin A|Oxygen|Ozone|Tacrolimus|Tobacco Smoke Pollution|Tretinoin|Uranium|Vorinostat	56.67	80
RB1	5925	Arthritis, Rheumatoid	MESH:D001172		Acetaminophen|Air Pollutants|Antirheumatic Agents|Arsenic Trioxide|Aspirin|Auranofin|Curcumin|Dexamethasone|Diclofenac|Glucocorticoids|Indomethacin|Lead|Levamisole|Maneb|Methotrexate|Nitrogen Dioxide|ochratoxin A|Oxygen|Ozone|Piroxicam|Plant Extracts|Prednisone|Resveratrol|Sulfur Dioxide|Sulindac|Tobacco Smoke Pollution|Tretinoin|valdecoxib|Vorinostat	56.66	199
LDHA	3939	Arthritis, Rheumatoid	MESH:D001172		Acetaminophen|Air Pollutants|Arsenic Trioxide|Cadmium|Curcumin|Cyclosporine|deoxynivalenol|Dexamethasone|Diclofenac|Dinoprostone|glyphosate|Indomethacin|Lead|Maneb|ochratoxin A|Oxygen|Ozone|Plant Extracts|Reactive Oxygen Species|Resveratrol|Tobacco Smoke Pollution|Tretinoin|triptolide|Tungsten|Uranium	56.53	51
ASNS	440	Arthritis, Rheumatoid	MESH:D001172		Acetaminophen|Air Pollutants|Arsenic Trioxide|Azathioprine|Cyclophosphamide|Cyclosporine|deoxynivalenol|Dexamethasone|Diclofenac|entinostat|Freund's Adjuvant|Indomethacin|Leflunomide|Methotrexate|Methylprednisolone|ochratoxin A|Oxygen|Piroxicam|Prednisolone|Resveratrol|Sulindac|Tobacco Smoke Pollution|Tretinoin|triptolide|Vorinostat	56.3	200
TNFAIP2	7127	Arthritis, Rheumatoid	MESH:D001172	marker/mechanism	Acetaminophen|Air Pollutants|Antirheumatic Agents|Azathioprine|Cadmium|chloroquine diphosphate|Cyclosporine|entinostat|glyphosate|Gold Sodium Thiomalate|Leflunomide|Methotrexate|Methylprednisolone|Oxygen|Ozone|Plant Extracts|Prednisolone|tamibarotene|Tobacco Smoke Pollution|Tretinoin	56.25	183
COL3A1	1281	Arthritis, Rheumatoid	MESH:D001172		Acetaminophen|Air Pollutants|Angiotensin-Converting Enzyme Inhibitors|Aspirin|Cadmium|Curcumin|Cyclosporine|Dexamethasone|Diclofenac|Enalapril|Glucocorticoids|glyphosate|Gold|Hydrocortisone|Indomethacin|Methotrexate|ochratoxin A|Oxygen|Ozone|Plant Extracts|Resveratrol|Tacrolimus|Tobacco Smoke Pollution|Tretinoin|Vorinostat	56.08	192
IFIT1	3434	Arthritis, Rheumatoid	MESH:D001172		Acetaminophen|Air Pollutants|Azathioprine|Cadmium|Chloroquine|Cyclosporine|deoxynivalenol|Dexamethasone|Diclofenac|glyphosate|Gold Sodium Thiomalate|Leflunomide|Methylprednisolone|Oxygen|Ozone|Plant Extracts|Prednisolone|Tobacco Smoke Pollution|tofacitinib|Tretinoin|triptolide	56.03	112
CTSD	1509	Arthritis, Rheumatoid	MESH:D001172	marker/mechanism	Acetaminophen|Air Pollutants|Arsenic Trioxide|Cadmium|Chloroquine|Curcumin|Cyclophosphamide|Cyclosporine|deoxynivalenol|Dexamethasone|Freund's Adjuvant|glyphosate|Gold Compounds|Indomethacin|Lead|Leflunomide|Methylprednisolone|Ozone|Plant Extracts|Resveratrol|tamibarotene|Tobacco Smoke Pollution|Tretinoin|valdecoxib|Vorinostat	56	92
S100A8	6279	Arthritis, Rheumatoid	MESH:D001172		Acetaminophen|Air Pollutants|Antirheumatic Agents|Arsenic Trioxide|Aspartame|Azathioprine|Cadmium|Curcumin|Cyclosporine|deoxynivalenol|Dexamethasone|Diclofenac|Maneb|Oxygen|Ozone|Penicillamine|Plant Extracts|Reactive Oxygen Species|Resveratrol|tamibarotene|Tobacco Smoke Pollution|Tretinoin|Tungsten	55.98	227
AKR1C1	1645	Arthritis, Rheumatoid	MESH:D001172		Acetaminophen|Air Pollutants|Arsenic Trioxide|Aspirin|Azathioprine|Cadmium|Cyclosporine|Dexamethasone|entinostat|Flurbiprofen|Hydrocortisone|Indomethacin|Lead|Leflunomide|Mefenamic Acid|Naproxen|ochratoxin A|Plant Extracts|Reactive Oxygen Species|Sulindac|Tobacco Smoke Pollution|tofacitinib|valdecoxib|Vorinostat	55.92	89
MARCKS	4082	Arthritis, Rheumatoid	MESH:D001172	marker/mechanism	Acetaminophen|Air Pollutants|Arsenic Trioxide|Azathioprine|chloroquine diphosphate|Cyclophosphamide|Cyclosporine|deoxynivalenol|Dexamethasone|entinostat|Gold Sodium Thiomalate|Indomethacin|Methotrexate|Methylprednisolone|ochratoxin A|Ozone|Piroxicam|Prednisolone|Tobacco Smoke Pollution|Tretinoin|Uranium	55.91	193
HSPB1	3315	Arthritis, Rheumatoid	MESH:D001172		Acetaminophen|Air Pollutants|Arsenic Trioxide|Aspirin|Cadmium|Curcumin|Cyclophosphamide|deoxynivalenol|Dexamethasone|Diclofenac|Gold|Indomethacin|Leflunomide|Methotrexate|ochratoxin A|Oxygen|Ozone|Plant Extracts|Reactive Oxygen Species|Resveratrol|Thalidomide|Tobacco Smoke Pollution|Tretinoin|Tungsten|valdecoxib|Vorinostat	55.86	200
GSTO1	9446	Arthritis, Rheumatoid	MESH:D001172		Acetaminophen|Air Pollutants|Antirheumatic Agents|Arsenic Trioxide|Aspirin|Cadmium|Curcumin|Cyclosporine|Dexamethasone|Flurbiprofen|glyphosate|Hydrocortisone|Indomethacin|Lead|ochratoxin A|Ozone|Plant Extracts|Resveratrol|tamibarotene|Tobacco Smoke Pollution|Tretinoin	55.79	61
H2AX	3014	Arthritis, Rheumatoid	MESH:D001172		Acetaminophen|Air Pollutants|Arsenic Trioxide|Aspirin|Azathioprine|Cadmium|Chlorambucil|Curcumin|Cyclophosphamide|Cyclosporine|Dexamethasone|Diclofenac|entinostat|glyphosate|Lead|Leflunomide|Methotrexate|ochratoxin A|Oxygen|Ozone|Piroxicam|Plant Extracts|Reactive Oxygen Species|Resveratrol|Sulindac|thymoquinone|Tobacco Smoke Pollution|Tretinoin|triptolide|Vorinostat	55.6	188
IFI6	2537	Arthritis, Rheumatoid	MESH:D001172		Acetaminophen|Arsenic Trioxide|Azathioprine|Cyclosporine|deoxynivalenol|Dexamethasone|Diclofenac|entinostat|Gold Sodium Thiomalate|Methotrexate|Methylprednisolone|ochratoxin A|Piroxicam|Prednisolone|Resveratrol|Tobacco Smoke Pollution|Tretinoin|Vorinostat	55.59	176
MMP3	4314	Arthritis, Rheumatoid	MESH:D001172		Acetaminophen|Air Pollutants|Antirheumatic Agents|Aspirin|Azathioprine|Cadmium|Curcumin|Cyclophosphamide|Cyclosporine|Dexamethasone|Dinoprostone|Enalapril|Gold|Indomethacin|Methotrexate|Minocycline|Oxygen|Ozone|Plant Extracts|Resveratrol|Sulfasalazine|Tobacco Smoke Pollution|tofacitinib|Tretinoin	55.59	223
BAD	572	Arthritis, Rheumatoid	MESH:D001172		Acetaminophen|Air Pollutants|Arsenic Trioxide|Aspirin|Curcumin|Cyclophosphamide|Cyclosporine|deoxynivalenol|Dexamethasone|entinostat|glyphosate|Gold|Indomethacin|Maneb|Methotrexate|ochratoxin A|Oxygen|Plant Extracts|Reactive Oxygen Species|Resveratrol|Sulindac|Tacrolimus|thymoquinone|Tobacco Smoke Pollution|Tretinoin|Vorinostat	55.52	189
HK2	3099	Arthritis, Rheumatoid	MESH:D001172		Acetaminophen|Air Pollutants|Arsenic Trioxide|Azathioprine|Cadmium|Chloroquine|Curcumin|Cyclosporine|deoxynivalenol|Dexamethasone|Dinoprostone|Indomethacin|Lead|Leflunomide|ochratoxin A|Oxygen|Ozone|Resveratrol|Tacrolimus|Tobacco Smoke Pollution|Tretinoin|triptolide|Vorinostat	55.44	86
ALPL	249	Arthritis, Rheumatoid	MESH:D001172		Acetaminophen|Air Pollutants|Arsenic Trioxide|Cadmium|Cyclosporine|deoxynivalenol|Dexamethasone|Enalapril|glyphosate|Hydroxychloroquine|Indomethacin|Lead|Levamisole|Methylprednisolone|ochratoxin A|Oxygen|Ozone|Pesticides|Plant Extracts|Resveratrol|Sulindac|Tobacco Smoke Pollution|Tretinoin|Tungsten|Uranium	55.33	70
LY6E	4061	Arthritis, Rheumatoid	MESH:D001172		Acetaminophen|Arsenic Trioxide|Azathioprine|Cadmium|Cyclosporine|Dexamethasone|Diclofenac|Gold Sodium Thiomalate|Methotrexate|Methylprednisolone|Oxygen|Piroxicam|Plant Extracts|Prednisolone|Resveratrol|tamibarotene|Tobacco Smoke Pollution|Tretinoin|triptolide	55.28	179
ABCC4	10257	Arthritis, Rheumatoid	MESH:D001172	marker/mechanism	Acetaminophen|Air Pollutants|Angiotensin-Converting Enzyme Inhibitors|Antirheumatic Agents|Arsenic Trioxide|Aspirin|Azathioprine|Curcumin|Cyclosporine|Dexamethasone|Diclofenac|Dinoprostone|Enalapril|entinostat|Kynurenic Acid|Meloxicam|Methotrexate|Oxygen|Ozone|Pesticides|Reactive Oxygen Species|Resveratrol|Tobacco Smoke Pollution|Tretinoin|triptolide	55.26	174
IFI35	3430	Arthritis, Rheumatoid	MESH:D001172		Acetaminophen|Air Pollutants|Azathioprine|Cyclosporine|Dexamethasone|Diclofenac|Gold Sodium Thiomalate|Indomethacin|Methotrexate|Methylprednisolone|ochratoxin A|Oxygen|Plant Extracts|Resveratrol|tamibarotene|Tobacco Smoke Pollution|tofacitinib|Tretinoin	55.23	194
MCL1	4170	Arthritis, Rheumatoid	MESH:D001172		Acetaminophen|Antirheumatic Agents|Arsenic Trioxide|Aspirin|Auranofin|Cadmium|Chloroquine|Curcumin|Cyclosporine|Dexamethasone|entinostat|glyphosate|Gold Compounds|Leflunomide|Maneb|Methotrexate|ochratoxin A|Ozone|Penicillamine|Plant Extracts|Reactive Oxygen Species|Resveratrol|Thalidomide|Tretinoin|triptolide|Vorinostat	55.18	360
CDK1	983	Arthritis, Rheumatoid	MESH:D001172		Acetaminophen|Air Pollutants|Arsenic Trioxide|Azathioprine|Cadmium|Chlorambucil|Curcumin|Cyclosporine|deoxynivalenol|Dexamethasone|glyphosate|Gold|GW 506033X|Leflunomide|Methotrexate|ochratoxin A|Oxygen|Ozone|Piroxicam|Plant Extracts|Reactive Oxygen Species|Resveratrol|Sulindac|Thalidomide|Tobacco Smoke Pollution|Tretinoin|triptolide|Tungsten|Vorinostat	55.16	180
HSPA8	3312	Arthritis, Rheumatoid	MESH:D001172		Acetaminophen|Air Pollutants|Arsenic Trioxide|Cadmium|Chloroquine|Cyclophosphamide|Cyclosporine|deoxynivalenol|Dexamethasone|Diclofenac|glyphosate|Gold|Indomethacin|Lead|Leflunomide|Maneb|Methotrexate|ochratoxin A|Oxygen|Ozone|Tacrolimus|Tobacco Smoke Pollution|Tretinoin|Tungsten|Vorinostat	55.12	206
ODC1	4953	Arthritis, Rheumatoid	MESH:D001172		Acetaminophen|Arsenic Trioxide|Aspirin|Cadmium|Curcumin|Cyclophosphamide|Cyclosporine|deoxynivalenol|Dexamethasone|Leflunomide|mancozeb|Methotrexate|ochratoxin A|Oxygen|Ozone|Pesticides|Plant Extracts|Reactive Oxygen Species|Resveratrol|Sulfasalazine|tamibarotene|Tobacco Smoke Pollution|Tretinoin|triptolide|valdecoxib	55.12	184
MAPK3	5595	Arthritis, Rheumatoid	MESH:D001172		Acetaminophen|Air Pollutants|Antigens|Antimony|Arsenic Trioxide|Aspartame|Aspirin|Azathioprine|Cadmium|Chloroquine|Curcumin|Cyclophosphamide|Cyclosporine|deoxynivalenol|Dexamethasone|Diclofenac|Dinoprostone|Famotidine|Flurbiprofen|glyphosate|GW 506033X|Hydrocortisone|Indomethacin|Lead|Leflunomide|LY 117018|mancozeb|Maneb|Meloxicam|Methotrexate|ochratoxin A|Oxygen|Ozone|Plant Extracts|Prednisolone…	54.99	244
FASLG	356	Arthritis, Rheumatoid	MESH:D001172	marker/mechanism	Acetaminophen|Angiotensin-Converting Enzyme Inhibitors|Antirheumatic Agents|Arsenic Trioxide|Aspirin|Cadmium|Curcumin|Cyclophosphamide|Cyclosporine|Dexamethasone|Dinoprostone|Enalapril|Freund's Adjuvant|Methotrexate|Naproxen|ochratoxin A|Oxygen|Plant Extracts|Reactive Oxygen Species|Resveratrol|Tacrolimus|Thalidomide|Tretinoin|Uranium|Vorinostat	54.97	170
AKR1C3	8644	Arthritis, Rheumatoid	MESH:D001172		Acetaminophen|Air Pollutants|Antirheumatic Agents|Arsenic Trioxide|Aspirin|Cadmium|Cyclosporine|Dexamethasone|Flurbiprofen|Gold|Hydrocortisone|Indomethacin|Mefenamic Acid|Naproxen|ochratoxin A|Oxygen|Ozone|Pesticides|Resveratrol|Sulindac|Tobacco Smoke Pollution|Tretinoin|Uranium|Vorinostat	54.94	85
CAPN6	827	Arthritis, Rheumatoid	MESH:D001172		Acetaminophen|Air Pollutants|Antirheumatic Agents|Arsenic Trioxide|Cadmium|Cyclosporine|deoxynivalenol|Dexamethasone|entinostat|Indomethacin|ochratoxin A|Oxygen|Ozone|Plant Extracts|Resveratrol|Tretinoin|Vorinostat	54.93	44
CPT1A	1374	Arthritis, Rheumatoid	MESH:D001172		Acetaminophen|Air Pollutants|Antirheumatic Agents|Arsenic Trioxide|Aspirin|Cadmium|Curcumin|Cyclosporine|deoxynivalenol|Dexamethasone|Diclofenac|entinostat|Gold|Hydrocortisone|Indomethacin|Leflunomide|Methotrexate|Oxygen|Ozone|Penicillamine|Pesticides|Plant Extracts|Resveratrol|Tobacco Smoke Pollution|Tretinoin|triptolide	54.92	355
CCL4	6351	Arthritis, Rheumatoid	MESH:D001172		Acetaminophen|Adjuvants, Immunologic|Air Pollutants|Antirheumatic Agents|Arsenic Trioxide|Betamethasone|Cyclosporine|deoxynivalenol|Dexamethasone|Dinoprostone|Hydrocortisone|Indomethacin|Lead|Methotrexate|Minocycline|Oxygen|Ozone|Penicillamine|Prednisolone|Resveratrol|tamibarotene|Tobacco Smoke Pollution|Tretinoin|Tungsten	54.87	335
HERC6	55008	Arthritis, Rheumatoid	MESH:D001172		Acetaminophen|Air Pollutants|Azathioprine|Cyclosporine|deoxynivalenol|Diclofenac|entinostat|Gold Compounds|Gold Sodium Thiomalate|Methotrexate|Methylprednisolone|Oxygen|Plant Extracts|Prednisolone|Tobacco Smoke Pollution|Tretinoin|triptolide	54.73	175
ABCC1	4363	Arthritis, Rheumatoid	MESH:D001172		Acetaminophen|Air Pollutants|Antimony|Arsenic Trioxide|Aspirin|Cadmium|Chlorambucil|Chloroquine|Curcumin|Cyclophosphamide|Cyclosporine|Cyclosporins|Dexamethasone|Diclofenac|Flurbiprofen|glyphosate|Gold|Hydrocortisone|Indomethacin|Lead|Leflunomide|Methotrexate|Ozone|Plant Extracts|Resveratrol|Sulindac|Tobacco Smoke Pollution	54.69	219
EDN1	1906	Arthritis, Rheumatoid	MESH:D001172		Acetaminophen|Air Pollutants|Angiotensin-Converting Enzyme Inhibitors|Arsenic Trioxide|Cadmium|Cyclophosphamide|Cyclosporine|Dexamethasone|Diclofenac|Dinoprostone|Enalapril|entinostat|Indomethacin|Leflunomide|Levamisole|Methotrexate|Methylprednisolone|Nitrogen Dioxide|ochratoxin A|Oxygen|Ozone|Plant Extracts|Reactive Oxygen Species|Resveratrol|Sulfur Dioxide|Tacrolimus|tamibarotene|Tobacco Smoke …	54.65	193
MAOA	4128	Arthritis, Rheumatoid	MESH:D001172		Acetaminophen|Air Pollutants|Arsenic Trioxide|Cadmium|Curcumin|Cyclophosphamide|Cyclosporine|Dexamethasone|Diclofenac|entinostat|glyphosate|Hydrocortisone|Indomethacin|Lead|Methotrexate|ochratoxin A|Oxygen|Plant Extracts|Reactive Oxygen Species|Resveratrol|Sulindac|Tobacco Smoke Pollution|Tretinoin|Vorinostat	54.55	167
TNFSF11	8600	Arthritis, Rheumatoid	MESH:D001172		Acetaminophen|Air Pollutants|Arsenic Trioxide|Cadmium|Curcumin|Cyclosporine|deoxynivalenol|Dexamethasone|entinostat|Freund's Adjuvant|GW 506033X|Indomethacin|Methotrexate|Plant Extracts|Resveratrol|Sulfasalazine|Tacrolimus|Thalidomide|tofacitinib|Tretinoin|Tungsten|Uranium|Vorinostat	54.55	183
RGS4	5999	Arthritis, Rheumatoid	MESH:D001172		Acetaminophen|Air Pollutants|Azathioprine|Cadmium|Curcumin|deoxynivalenol|Dexamethasone|Diclofenac|Freund's Adjuvant|Gold Sodium Thiomalate|Maneb|Methotrexate|Methylprednisolone|Oxygen|Piroxicam|Prednisolone|Resveratrol|Tobacco Smoke Pollution|Tretinoin|Vorinostat	54.54	183
LCN2	3934	Arthritis, Rheumatoid	MESH:D001172	marker/mechanism	Acetaminophen|Air Pollutants|Arsenic Trioxide|Aspirin|Cadmium|Chloroquine|Curcumin|Cyclophosphamide|Cyclosporine|deoxynivalenol|Dexamethasone|Diclofenac|Freund's Adjuvant|Lead|Methotrexate|ochratoxin A|Oxygen|Ozone|Prednisolone|Resveratrol|Tacrolimus|Tobacco Smoke Pollution|Tretinoin|Tungsten	54.47	194
JAK2	3717	Arthritis, Rheumatoid	MESH:D001172		Acetaminophen|Air Pollutants|Antirheumatic Agents|Arsenic Trioxide|Auranofin|baricitinib|Cadmium|Curcumin|Cyclosporine|deoxynivalenol|Dexamethasone|Freund's Adjuvant|Gold|ochratoxin A|Oxygen|Ozone|Plant Extracts|Reactive Oxygen Species|Resveratrol|Sulfasalazine|Tacrolimus|thymoquinone|tofacitinib|Tretinoin	54.47	95
GSTM1	2944	Arthritis, Rheumatoid	MESH:D001172		Acetaminophen|Air Pollutants|Arsenic Trioxide|Aspirin|Azathioprine|Cadmium|Chlorambucil|Cyclophosphamide|Cyclosporine|Dexamethasone|Diclofenac|glyphosate|Indomethacin|Lead|Mefenamic Acid|Methotrexate|Nitrogen Dioxide|ochratoxin A|Oxygen|Ozone|Pesticides|Plant Extracts|Prednisone|Resveratrol|Solvents|tamibarotene|Tobacco Smoke Pollution|Tretinoin	54.43	190
GPT	2875	Arthritis, Rheumatoid	MESH:D001172		Acetaminophen|Air Pollutants|Arsenic Trioxide|Aspirin|Azathioprine|Cadmium|Chloroquine|chloroquine diphosphate|Curcumin|Cyclophosphamide|Cyclosporine|deoxynivalenol|Dexamethasone|Diclofenac|Dinoprostone|glyphosate|Gold|Indomethacin|Lead|mancozeb|Methotrexate|Methylprednisolone|ochratoxin A|Oxygen|oxymatrine|Ozone|Plant Extracts|Resveratrol|Sulfasalazine|thymoquinone|Tobacco Smoke Pollution|tripto…	54.36	252
AURKA	6790	Arthritis, Rheumatoid	MESH:D001172		Acetaminophen|Air Pollutants|Arsenic Trioxide|Aspirin|Azathioprine|Cadmium|Chlorambucil|Curcumin|Cyclosporine|Leflunomide|Methotrexate|ochratoxin A|Oxygen|Ozone|Piroxicam|Plant Extracts|Resveratrol|Sulindac|Thalidomide|Tobacco Smoke Pollution|Tretinoin|Tungsten	54.26	174
DNMT1	1786	Arthritis, Rheumatoid	MESH:D001172		Acetaminophen|Air Pollutants|Arsenic Trioxide|Aspirin|Cadmium|Curcumin|Cyclophosphamide|Cyclosporine|deoxynivalenol|Dexamethasone|entinostat|glyphosate|Indomethacin|Lead|mancozeb|ochratoxin A|Oxygen|Ozone|Piroxicam|Plant Extracts|Resveratrol|Tretinoin|Tungsten|Uranium	54.24	60
CYP3A4	1576	Arthritis, Rheumatoid	MESH:D001172		Acetaminophen|Air Pollutants|Antirheumatic Agents|Arsenic Trioxide|Chloroquine|Curcumin|Cyclophosphamide|Cyclosporine|deoxynivalenol|Dexamethasone|Diclofenac|Enalapril|Etoricoxib|Glucocorticoids|Hydrocortisone|Indomethacin|Lead|Leflunomide|mancozeb|Mefenamic Acid|Methotrexate|Methylprednisolone|ochratoxin A|Oxygen|Pesticides|Phenylbutazone|Plant Extracts|Prednisolone|Quinacrine|Reactive Oxygen Sp…	54.2	227
KEAP1	9817	Arthritis, Rheumatoid	MESH:D001172		Acetaminophen|Air Pollutants|Arsenic Trioxide|Azathioprine|Cadmium|Chlorambucil|Curcumin|Cyclosporine|deoxynivalenol|glyphosate|Hydrocortisone|Indomethacin|Lead|Leflunomide|ochratoxin A|Oxygen|Ozone|Plant Extracts|Reactive Oxygen Species|Resveratrol|Sulindac|Tobacco Smoke Pollution|Tretinoin|triptolide|valdecoxib	54.19	68
IGFBP5	3488	Arthritis, Rheumatoid	MESH:D001172		Acetaminophen|Air Pollutants|Antirheumatic Agents|Arsenic Trioxide|Cadmium|Curcumin|Cyclophosphamide|Cyclosporine|deoxynivalenol|Dexamethasone|entinostat|glyphosate|Hydrocortisone|Indomethacin|Methotrexate|Oxygen|Ozone|Resveratrol|Tacrolimus|Tobacco Smoke Pollution|Tretinoin|Vorinostat	54.17	160
SPTAN1	6709	Arthritis, Rheumatoid	MESH:D001172		Acetaminophen|Air Pollutants|Antirheumatic Agents|Arsenic Trioxide|Aspirin|Cadmium|Cyclosporine|Dexamethasone|Gold Compounds|Indomethacin|Lead|Methotrexate|Ozone|Plant Extracts|Reactive Oxygen Species|Resveratrol|Tobacco Smoke Pollution|Tretinoin|Tungsten|valdecoxib	54.17	165
HSF1	3297	Arthritis, Rheumatoid	MESH:D001172		Acetaminophen|Air Pollutants|Arsenic Trioxide|Aspirin|Azathioprine|Cadmium|Curcumin|Cyclosporine|Dexamethasone|Diclofenac|Gold|Indomethacin|Maneb|Oxygen|Oxyphenbutazone|Ozone|Plant Extracts|Resveratrol|Salicylates|Sulindac|Thalidomide|Tobacco Smoke Pollution|Tretinoin	54.13	92
GSN	2934	Arthritis, Rheumatoid	MESH:D001172		Acetaminophen|Air Pollutants|Arsenic Trioxide|Aspirin|Cadmium|Curcumin|Cyclosporine|deoxynivalenol|Dexamethasone|Diclofenac|entinostat|Gold|Indomethacin|Lead|Methotrexate|Ozone|Resveratrol|tamibarotene|Tobacco Smoke Pollution|Tretinoin|Vorinostat	54.12	185
NOS3	4846	Arthritis, Rheumatoid	MESH:D001172		Acetaminophen|Air Pollutants|Arsenic Trioxide|Aspirin|Cadmium|Curcumin|Cyclophosphamide|Cyclosporine|deoxynivalenol|Dexamethasone|Edaravone|Enalapril|Freund's Adjuvant|Indomethacin|Lead|Levamisole|Methotrexate|Nitrites|Nitrogen Dioxide|Oxygen|Ozone|Plant Extracts|Reactive Oxygen Species|Resveratrol|Sulfur Dioxide|Tacrolimus|thymoquinone|Tobacco Smoke Pollution|Tretinoin|Uranium	54.07	185
XIAP	331	Arthritis, Rheumatoid	MESH:D001172		Acetaminophen|Air Pollutants|Arsenic Trioxide|Aspirin|Cadmium|Curcumin|Cyclosporine|Dexamethasone|Diclofenac|entinostat|glyphosate|Indomethacin|Lead|Minocycline|Ozone|Plant Extracts|Reactive Oxygen Species|Resveratrol|Sulindac|Thalidomide|thymoquinone|Tretinoin|triptolide|valdecoxib|Vorinostat	54.06	72
IFIT3	3437	Arthritis, Rheumatoid	MESH:D001172		Acetaminophen|Air Pollutants|Arsenic Trioxide|Azathioprine|Cyclosporine|Diclofenac|Gold Sodium Thiomalate|Hydroxychloroquine|Methotrexate|Methylprednisolone|Oxygen|Ozone|Plant Extracts|Prednisolone|Resveratrol|tamibarotene|Tobacco Smoke Pollution|tofacitinib|Tretinoin|triptolide	54.05	194
BIRC5	332	Arthritis, Rheumatoid	MESH:D001172		Acetaminophen|Air Pollutants|Arsenic Trioxide|Aspirin|Azathioprine|Chlorambucil|Chloroquine|Curcumin|Cyclosporine|Dexamethasone|Dinoprostone|entinostat|Flurbiprofen|Indomethacin|Leflunomide|ochratoxin A|Oxygen|Ozone|Piroxicam|Plant Extracts|Reactive Oxygen Species|Resveratrol|Sulindac|Tacrolimus|thymoquinone|Tobacco Smoke Pollution|Tretinoin|Tungsten|Vorinostat	54.04	108
CTSL	1514	Arthritis, Rheumatoid	MESH:D001172		Acetaminophen|Antirheumatic Agents|Arsenic Trioxide|Azathioprine|Chloroquine|chloroquine diphosphate|Cyclophosphamide|Cyclosporine|deoxynivalenol|Dexamethasone|glyphosate|Indomethacin|Lead|Leflunomide|Maneb|Methotrexate|Ozone|Plant Extracts|Tacrolimus|Tobacco Smoke Pollution|Tretinoin|valdecoxib	53.98	197
ZEB1	6935	Arthritis, Rheumatoid	MESH:D001172		Acetaminophen|Air Pollutants|Antirheumatic Agents|Arsenic Trioxide|Cadmium|Cyclosporine|deoxynivalenol|Dexamethasone|Diclofenac|entinostat|Indomethacin|Leflunomide|Methotrexate|Oxygen|Ozone|Resveratrol|Thalidomide|Tobacco Smoke Pollution|Tretinoin|Tungsten	53.81	168
FDFT1	2222	Arthritis, Rheumatoid	MESH:D001172		Acetaminophen|Air Pollutants|Antimony|Aspirin|Curcumin|Cyclosporine|deoxynivalenol|Dexamethasone|entinostat|glyphosate|Indomethacin|Lead|Leflunomide|Maneb|Oxygen|Ozone|Piroxicam|Resveratrol|Tobacco Smoke Pollution|Tretinoin|triptolide|Vorinostat	53.79	64
IFI27	3429	Arthritis, Rheumatoid	MESH:D001172		Acetaminophen|Air Pollutants|Azathioprine|Cadmium|Cyclosporine|Dexamethasone|Diclofenac|Gold Sodium Thiomalate|Indomethacin|Methotrexate|Methylprednisolone|Ozone|Piroxicam|Plant Extracts|Prednisolone|Sulindac|Tobacco Smoke Pollution|tofacitinib|Tretinoin	53.69	202
IRF7	3665	Arthritis, Rheumatoid	MESH:D001172		Acetaminophen|Air Pollutants|Arsenic Trioxide|Azathioprine|Chloroquine|Cyclosporine|Dexamethasone|Diclofenac|glyphosate|Gold Sodium Thiomalate|Hydroxychloroquine|Indomethacin|Methylprednisolone|Oxygen|Ozone|Prednisolone|Sulindac|tamibarotene|Tobacco Smoke Pollution|tofacitinib|Tretinoin	53.59	127
GBP1	2633	Arthritis, Rheumatoid	MESH:D001172		Acetaminophen|Antirheumatic Agents|Azathioprine|chloroquine diphosphate|Cyclophosphamide|Cyclosporine|Dexamethasone|Diclofenac|Gold Sodium Thiomalate|Indomethacin|Methotrexate|Methylprednisolone|ochratoxin A|Piroxicam|Prednisolone|Tacrolimus|Tobacco Smoke Pollution|Tretinoin	53.54	197
ATP6V0A1	535	Arthritis, Rheumatoid	MESH:D001172		Acetaminophen|Air Pollutants|Antirheumatic Agents|Cadmium|Cyclosporine|deoxynivalenol|Dexamethasone|Indomethacin|Lead|Leflunomide|Ozone|Pesticides|tamibarotene|Tobacco Smoke Pollution|Tretinoin|triptolide|Tungsten	53.53	50
FASN	2194	Arthritis, Rheumatoid	MESH:D001172		Acetaminophen|Air Pollutants|Arsenic Trioxide|Cadmium|Curcumin|Cyclosporine|deoxynivalenol|Dexamethasone|Diclofenac|Dinoprostone|glyphosate|Gold|Hydrocortisone|Indomethacin|Lead|Leflunomide|Methotrexate|Oxygen|Ozone|Pesticides|Plant Extracts|Resveratrol|Sulindac|Tobacco Smoke Pollution|Tretinoin|triptolide|Tungsten|valdecoxib|Vorinostat	53.5	189
RRM2	6241	Arthritis, Rheumatoid	MESH:D001172		Acetaminophen|Air Pollutants|Arsenic Trioxide|Azathioprine|Cadmium|Cyclophosphamide|Cyclosporine|deoxynivalenol|Dexamethasone|Gold Compounds|Indomethacin|Leflunomide|Methotrexate|Oxygen|Ozone|Piroxicam|Plant Extracts|Resveratrol|tamibarotene|Thalidomide|Tobacco Smoke Pollution|Tretinoin|valdecoxib	53.46	179
LHB	3972	Arthritis, Rheumatoid	MESH:D001172		Acetaminophen|Arsenic Trioxide|Aspartame|benoxaprofen|Betamethasone|Cadmium|Curcumin|Cyclophosphamide|Cyclosporine|deoxynivalenol|Dexamethasone|Flurbiprofen|Freund's Adjuvant|glyphosate|Indomethacin|Lead|Methotrexate|Oxygen|Ozone|Plant Extracts|Reactive Oxygen Species|Resveratrol|Sulfasalazine|Tobacco Smoke Pollution|Tretinoin|Uranium	53.4	183
FN1	2335	Arthritis, Rheumatoid	MESH:D001172		Acetaminophen|Air Pollutants|Antirheumatic Agents|Arsenic Trioxide|Aspirin|Cadmium|Curcumin|Cyclosporine|deoxynivalenol|Dexamethasone|Diclofenac|entinostat|glyphosate|Indomethacin|Lead|Methotrexate|Nitrogen Dioxide|ochratoxin A|Oxygen|oxymatrine|Ozone|Penicillamine|Plant Extracts|Reactive Oxygen Species|Resveratrol|Tacrolimus|Tobacco Smoke Pollution|Tretinoin	53.36	350
STMN1	3925	Arthritis, Rheumatoid	MESH:D001172		Acetaminophen|Air Pollutants|Arsenic Trioxide|Azathioprine|Cadmium|Cyclosporine|deoxynivalenol|Diclofenac|glyphosate|Lead|Leflunomide|Maneb|Minocycline|Ozone|Piroxicam|Resveratrol|Tobacco Smoke Pollution|Tretinoin|triptolide|Tungsten|Uranium|Vorinostat	53.33	57
TGFBR2	7048	Arthritis, Rheumatoid	MESH:D001172		Acetaminophen|Air Pollutants|Antirheumatic Agents|Arsenic Trioxide|Cadmium|Curcumin|Cyclophosphamide|Cyclosporine|deoxynivalenol|Dexamethasone|Dinoprostone|glyphosate|Indomethacin|Lead|Leflunomide|Methotrexate|Oxygen|Ozone|Resveratrol|Tacrolimus|Tobacco Smoke Pollution|Tretinoin	53.33	168
SEC16A	9919	Arthritis, Rheumatoid	MESH:D001172		Acetaminophen|Air Pollutants|Antirheumatic Agents|Cadmium|Cyclosporine|deoxynivalenol|Dexamethasone|glyphosate|Gold Compounds|Indomethacin|Leflunomide|Ozone|tamibarotene|Tobacco Smoke Pollution|Tretinoin|Tungsten	53.28	50
SOX2	6657	Arthritis, Rheumatoid	MESH:D001172		Acetaminophen|Air Pollutants|Antirheumatic Agents|Arsenic Trioxide|Aspartame|Curcumin|Dexamethasone|Dinoprostone|Flurbiprofen|glyphosate|Gold Compounds|Hydrocortisone|ochratoxin A|Oxygen|Ozone|Resveratrol|Thalidomide|Tobacco Smoke Pollution|Tretinoin|triptolide|Vorinostat	53.28	35
TNFAIP3	7128	Arthritis, Rheumatoid	MESH:D001172	marker/mechanism	Acetaminophen|Air Pollutants|Antimony|Antirheumatic Agents|Arsenic Trioxide|Cadmium|Cyclophosphamide|Cyclosporine|Dexamethasone|Diclofenac|Gold|Gold Compounds|Leflunomide|Maneb|Methotrexate|ochratoxin A|Oxygen|Ozone|Pesticides|Plant Extracts|Resveratrol|Tobacco Smoke Pollution|Tretinoin	53.13	177
TNFRSF11B	4982	Arthritis, Rheumatoid	MESH:D001172	therapeutic	Acetaminophen|Arsenic Trioxide|Cadmium|Cyclosporine|Dexamethasone|Dinoprostone|entinostat|Freund's Adjuvant|glyphosate|Indomethacin|Leflunomide|Methotrexate|Oxygen|Ozone|Plant Extracts|Resveratrol|Sulfasalazine|Tacrolimus|Tobacco Smoke Pollution|Tretinoin|Uranium|Vorinostat	53.06	184
EGFL6	25975	Arthritis, Rheumatoid	MESH:D001172		Acetaminophen|Air Pollutants|Antirheumatic Agents|Arsenic Trioxide|Cadmium|Cyclosporine|Dexamethasone|Indomethacin|Methotrexate|Oxygen|Ozone|Plant Extracts|Thalidomide|Tobacco Smoke Pollution|Tretinoin|Vorinostat	53.05	150
CEBPB	1051	Arthritis, Rheumatoid	MESH:D001172		Acetaminophen|Arsenic Trioxide|Aspirin|Chloroquine|Curcumin|Cyclophosphamide|Cyclosporine|deoxynivalenol|Dexamethasone|Diclofenac|entinostat|Hydrocortisone|Indomethacin|Lead|Leflunomide|Methotrexate|ochratoxin A|Oxygen|Ozone|Piroxicam|Plant Extracts|Reactive Oxygen Species|Resveratrol|tamibarotene|Tobacco Smoke Pollution|Tretinoin	52.97	207
SAT1	6303	Arthritis, Rheumatoid	MESH:D001172		Acetaminophen|Antirheumatic Agents|Arsenic Trioxide|Aspirin|Cadmium|Cyclosporine|Dexamethasone|Diclofenac|Indomethacin|Lead|Leflunomide|Methotrexate|Oxygen|Piroxicam|Resveratrol|Sulindac|tamibarotene|Thalidomide|Tobacco Smoke Pollution|Tretinoin|Vorinostat	52.97	181
CCNE1	898	Arthritis, Rheumatoid	MESH:D001172		Acetaminophen|Air Pollutants|Arsenic Trioxide|Aspirin|Cadmium|Curcumin|Cyclosporine|deoxynivalenol|Dexamethasone|Diclofenac|entinostat|glyphosate|Indomethacin|Methotrexate|ochratoxin A|Oxygen|Ozone|Plant Extracts|Resveratrol|Sulindac|thymoquinone|Tobacco Smoke Pollution|Tretinoin|triptolide|Tungsten|Vorinostat	52.91	177
ANXA2	302	Arthritis, Rheumatoid	MESH:D001172		Acetaminophen|Arsenic Trioxide|Cadmium|Cyclosporine|deoxynivalenol|entinostat|glyphosate|Lead|Leflunomide|mancozeb|Nitrogen Dioxide|ochratoxin A|Oxygen|Ozone|Resveratrol|Sulfasalazine|tamibarotene|Thalidomide|Tobacco Smoke Pollution|Tretinoin|Tungsten|Vorinostat	52.88	57
SQLE	6713	Arthritis, Rheumatoid	MESH:D001172		Acetaminophen|Air Pollutants|Antimony|Arsenic Trioxide|Azathioprine|Cadmium|Curcumin|Cyclosporine|deoxynivalenol|Dexamethasone|Diclofenac|entinostat|Indomethacin|Leflunomide|Ozone|Plant Extracts|Resveratrol|Tobacco Smoke Pollution|Tretinoin|triptolide|valdecoxib|Vorinostat	52.88	70
HSP90AB1	3326	Arthritis, Rheumatoid	MESH:D001172		Acetaminophen|Arsenic Trioxide|Cadmium|Curcumin|Cyclophosphamide|Cyclosporine|deoxynivalenol|Dexamethasone|Gold|Indomethacin|Leflunomide|mancozeb|ochratoxin A|Ozone|Resveratrol|Sulfasalazine|tamibarotene|Tobacco Smoke Pollution|Tretinoin|Uranium|valdecoxib|Vorinostat	52.79	92
HMGB1	3146	Arthritis, Rheumatoid	MESH:D001172		Acetaminophen|Air Pollutants|Antirheumatic Agents|Arsenic Trioxide|Aspirin|Azathioprine|Cadmium|Curcumin|Cyclosporine|Dexamethasone|Diclofenac|Enalapril|Freund's Adjuvant|glyphosate|GW 506033X|Indomethacin|Meloxicam|Oxygen|Ozone|Plant Extracts|Resveratrol|Sulfasalazine|Tobacco Smoke Pollution|Uranium	52.69	106
MXD1	4084	Arthritis, Rheumatoid	MESH:D001172		Acetaminophen|Air Pollutants|Antirheumatic Agents|Arsenic Trioxide|Azathioprine|Cadmium|Curcumin|Cyclosporine|deoxynivalenol|Diclofenac|entinostat|Leflunomide|Methotrexate|Oxygen|Ozone|Tobacco Smoke Pollution|Tretinoin|Tungsten|Vorinostat	52.61	157
VAV3	10451	Arthritis, Rheumatoid	MESH:D001172		Acetaminophen|Air Pollutants|Antirheumatic Agents|Arsenic Trioxide|Cyclosporine|deoxynivalenol|Dexamethasone|glyphosate|Leflunomide|Methotrexate|ochratoxin A|Oxygen|Ozone|Resveratrol|tamibarotene|Tobacco Smoke Pollution|Tretinoin|Vorinostat	52.6	144
GCLM	2730	Arthritis, Rheumatoid	MESH:D001172		Acetaminophen|Air Pollutants|Antirheumatic Agents|Arsenic Trioxide|Azathioprine|Cadmium|Chlorambucil|Curcumin|Cyclosporine|deoxynivalenol|Dexamethasone|Diclofenac|entinostat|glyphosate|Hydrocortisone|Indomethacin|Ketoprofen|Lead|Naproxen|Nitrogen Dioxide|ochratoxin A|Oxygen|Ozone|Reactive Oxygen Species|Resveratrol|Tobacco Smoke Pollution|Tretinoin|valdecoxib	52.54	81
HSPD1	3329	Arthritis, Rheumatoid	MESH:D001172		Acetaminophen|Air Pollutants|Arsenic Trioxide|Cadmium|Chloroquine|Curcumin|Cyclophosphamide|Cyclosporine|Dexamethasone|Gold|Indomethacin|Methotrexate|Minocycline|ochratoxin A|Oxygen|Ozone|Pesticides|Plant Extracts|Reactive Oxygen Species|Resveratrol|Tobacco Smoke Pollution|Tretinoin|triptolide|Vorinostat	52.54	199
CLDN1	9076	Arthritis, Rheumatoid	MESH:D001172		Acetaminophen|Air Pollutants|Arsenic Trioxide|Chloroquine|Curcumin|Cyclophosphamide|Cyclosporine|deoxynivalenol|Dexamethasone|entinostat|glyphosate|Hydroxychloroquine|Indomethacin|Leflunomide|Levamisole|Methotrexate|ochratoxin A|Ozone|Resveratrol|Tacrolimus|Tobacco Smoke Pollution|Tretinoin	52.53	199
CHEK1	1111	Arthritis, Rheumatoid	MESH:D001172		Acetaminophen|Air Pollutants|Arsenic Trioxide|Azathioprine|Cadmium|Curcumin|Cyclosporine|deoxynivalenol|Diclofenac|entinostat|glyphosate|Gold|Lead|Leflunomide|Methotrexate|ochratoxin A|Ozone|Pesticides|Plant Extracts|Resveratrol|Tobacco Smoke Pollution|Tretinoin|Tungsten	52.5	175
PCK1	5105	Arthritis, Rheumatoid	MESH:D001172		Acetaminophen|Air Pollutants|Arsenic Trioxide|Azathioprine|Cadmium|Curcumin|Cyclosporine|deoxynivalenol|Dexamethasone|Diclofenac|Hydrocortisone|Indomethacin|Leflunomide|Methotrexate|ochratoxin A|Oxygen|Ozone|Plant Extracts|Prednisolone|Resveratrol|Tobacco Smoke Pollution|Tretinoin|triptolide|valdecoxib	52.47	184
GJA1	2697	Arthritis, Rheumatoid	MESH:D001172		Acetaminophen|Air Pollutants|Arsenic Trioxide|Aspirin|Cadmium|Chloroquine|Curcumin|Cyclophosphamide|deoxynivalenol|Dexamethasone|Diclofenac|glyphosate|Lead|Leflunomide|ochratoxin A|Oxygen|Ozone|Plant Extracts|Reactive Oxygen Species|Resveratrol|Sulfur Dioxide|Tobacco Smoke Pollution|Tretinoin|triptolide|valdecoxib	52.46	82
ETS2	2114	Arthritis, Rheumatoid	MESH:D001172		Acetaminophen|Air Pollutants|Antirheumatic Agents|Arsenic Trioxide|Aspirin|Cadmium|Curcumin|Cyclosporine|deoxynivalenol|Dexamethasone|glyphosate|Indomethacin|Lead|Leflunomide|Ozone|Reactive Oxygen Species|Tobacco Smoke Pollution|Tretinoin|Tungsten	52.35	64
MFN1	55669	Arthritis, Rheumatoid	MESH:D001172		Acetaminophen|Air Pollutants|Antirheumatic Agents|Arsenic Trioxide|Cadmium|Curcumin|Cyclosporine|deoxynivalenol|Diclofenac|glyphosate|Leflunomide|Nitrogen Dioxide|Oxygen|Ozone|Plant Extracts|Resveratrol|Sulfur Dioxide|Tobacco Smoke Pollution|triptolide	52.35	46
PHLDA2	7262	Arthritis, Rheumatoid	MESH:D001172		Acetaminophen|Air Pollutants|Antirheumatic Agents|Arsenic Trioxide|Azathioprine|Cyclophosphamide|Cyclosporine|deoxynivalenol|Dexamethasone|entinostat|Indomethacin|Ozone|Piroxicam|Plant Extracts|Resveratrol|Tobacco Smoke Pollution|Tretinoin|valdecoxib|Vorinostat	52.35	63
EPO	2056	Arthritis, Rheumatoid	MESH:D001172		Acetaminophen|Angiotensin-Converting Enzyme Inhibitors|Cadmium|Curcumin|Cyclophosphamide|Cyclosporine|Dexamethasone|Diclofenac|Enalapril|glyphosate|Hydrocortisone|Indomethacin|Methotrexate|Nitrites|ochratoxin A|Oxygen|Ozone|Plant Extracts|Reactive Oxygen Species|Resveratrol|Tretinoin	52.28	163
CCN1	3491	Arthritis, Rheumatoid	MESH:D001172	marker/mechanism	Acetaminophen|Air Pollutants|Arsenic Trioxide|Azathioprine|Chloroquine|chloroquine diphosphate|Cyclosporine|deoxynivalenol|Dexamethasone|Diclofenac|Freund's Adjuvant|glyphosate|Gold Sodium Thiomalate|Leflunomide|Methotrexate|Methylprednisolone|Oxygen|Ozone|Piroxicam|Plant Extracts|Prednisolone|Tobacco Smoke Pollution|Tretinoin	52.26	215
EFEMP1	2202	Arthritis, Rheumatoid	MESH:D001172		Acetaminophen|Air Pollutants|Antirheumatic Agents|Azathioprine|Cadmium|Dexamethasone|Gold Sodium Thiomalate|Indomethacin|Methotrexate|Methylprednisolone|ochratoxin A|Oxygen|Ozone|Plant Extracts|Prednisolone|Resveratrol|Tobacco Smoke Pollution|Tretinoin|Vorinostat	52.23	187
ADM	133	Arthritis, Rheumatoid	MESH:D001172		Acetaminophen|Air Pollutants|Antimony|Arsenic Trioxide|Azathioprine|Cadmium|Cyclophosphamide|Cyclosporine|Dexamethasone|Dinoprostone|Leflunomide|Maneb|Methotrexate|ochratoxin A|Oxygen|Ozone|Piroxicam|Plant Extracts|Resveratrol|Tobacco Smoke Pollution|Tretinoin|Vorinostat	52.09	161
ATF3	467	Arthritis, Rheumatoid	MESH:D001172		Acetaminophen|Antirheumatic Agents|Arsenic Trioxide|Cadmium|Curcumin|Cyclosporine|deoxynivalenol|Dexamethasone|Dinoprostone|glyphosate|Leflunomide|Maneb|Methotrexate|Minocycline|ochratoxin A|Oxygen|Ozone|Piroxicam|Reactive Oxygen Species|Resveratrol|Sulindac|Tacrolimus|Thalidomide|Tobacco Smoke Pollution|Tretinoin|triptolide|Vorinostat	52.09	161
ACACA	31	Arthritis, Rheumatoid	MESH:D001172		Acetaminophen|Air Pollutants|Antirheumatic Agents|Arsenic Trioxide|Aspirin|Cadmium|Curcumin|Cyclosporine|deoxynivalenol|Dexamethasone|glyphosate|Gold|Hydrocortisone|Indomethacin|Oxygen|Ozone|Pesticides|Plant Extracts|Quinacrine|Resveratrol|Sulindac|Tobacco Smoke Pollution|Tretinoin|triptolide|valdecoxib	52.07	79
ITM2A	9452	Arthritis, Rheumatoid	MESH:D001172		Acetaminophen|Air Pollutants|Antirheumatic Agents|Arsenic Trioxide|Curcumin|deoxynivalenol|Dexamethasone|Diclofenac|entinostat|Indomethacin|Methotrexate|Oxygen|Ozone|Tretinoin|Tungsten|Vorinostat	51.95	153
IRS1	3667	Arthritis, Rheumatoid	MESH:D001172		Acetaminophen|Antirheumatic Agents|Arsenic Trioxide|Aspirin|Azathioprine|Cadmium|Curcumin|Cyclophosphamide|Cyclosporine|deoxynivalenol|Dexamethasone|Diclofenac|glyphosate|Leflunomide|Oxygen|Ozone|Pesticides|Plant Extracts|Resveratrol|thymoquinone|Tobacco Smoke Pollution|Tretinoin|triptolide	51.88	78
PPARG	5468	Arthritis, Rheumatoid	MESH:D001172		Acetaminophen|Air Pollutants|Anti-Inflammatory Agents, Non-Steroidal|Arsenic Trioxide|Aspartame|Aspirin|Aurothioglucose|Cadmium|Curcumin|Cyclophosphamide|Cyclosporine|deoxynivalenol|Dexamethasone|Diclofenac|Enalapril|Fenoprofen|Glucocorticoids|Hydrocortisone|Indomethacin|Lead|Leflunomide|Methotrexate|Naproxen|ochratoxin A|Oxygen|Ozone|Plant Extracts|Reactive Oxygen Species|Resveratrol|Sulfasalazi…	51.81	218
CSF1	1435	Arthritis, Rheumatoid	MESH:D001172		Acetaminophen|Air Pollutants|Aspartame|Cadmium|Curcumin|Cyclophosphamide|Cyclosporine|Dexamethasone|Diclofenac|glyphosate|Gold Compounds|Leflunomide|Methotrexate|Oxygen|Ozone|Plant Extracts|Resveratrol|Sulindac|Tacrolimus|Tobacco Smoke Pollution|Tretinoin	51.79	162
PPARD	5467	Arthritis, Rheumatoid	MESH:D001172		Acetaminophen|Air Pollutants|Anti-Inflammatory Agents, Non-Steroidal|Antirheumatic Agents|Aspartame|Aspirin|Cadmium|Curcumin|Cyclosporine|Dexamethasone|Dinoprostone|glyphosate|Hydrocortisone|Indomethacin|Methotrexate|Pesticides|Resveratrol|Sulindac|Thalidomide|Tobacco Smoke Pollution|Tretinoin|triptolide	51.75	169
CYP2C9	1559	Arthritis, Rheumatoid	MESH:D001172		Acetaminophen|Anti-Inflammatory Agents, Non-Steroidal|Aspirin|Cadmium|Curcumin|Cyclophosphamide|Cyclosporine|Dexamethasone|Diclofenac|Flurbiprofen|glyphosate|Ketoprofen|Lead|Leflunomide|Mefenamic Acid|Methotrexate|Naproxen|ochratoxin A|Oxygen|Phenylbutazone|Piroxicam|Plant Extracts|Resveratrol|thymoquinone|Tobacco Smoke Pollution|Tretinoin	51.74	184
NFE2L3	9603	Arthritis, Rheumatoid	MESH:D001172		Acetaminophen|Air Pollutants|Antirheumatic Agents|Arsenic Trioxide|Azathioprine|Cyclophosphamide|Cyclosporine|deoxynivalenol|entinostat|Indomethacin|ochratoxin A|Ozone|Plant Extracts|Resveratrol|Tobacco Smoke Pollution|Tretinoin|Vorinostat	51.71	59
EGF	1950	Arthritis, Rheumatoid	MESH:D001172		Acetaminophen|Arsenic Trioxide|Cadmium|Chloroquine|Curcumin|Cyclosporine|deoxynivalenol|Dexamethasone|Diclofenac|Dinoprostone|entinostat|Flurbiprofen|Freund's Adjuvant|Gold|Hydrocortisone|Indomethacin|Leflunomide|Ozone|Plant Extracts|Reactive Oxygen Species|Resveratrol|Sulfasalazine|Sulindac|Tobacco Smoke Pollution|Tretinoin|Vorinostat	51.68	126
CYP1A1	1543	Arthritis, Rheumatoid	MESH:D001172		Acetaminophen|Air Pollutants|Arsenic Trioxide|Aspartame|benoxaprofen|Cadmium|Curcumin|Cyclophosphamide|Cyclosporine|deoxynivalenol|Dexamethasone|Diclofenac|entinostat|glyphosate|Gold|Hydrocortisone|Indomethacin|Kynurenic Acid|Lead|Leflunomide|mancozeb|Maneb|Mefenamic Acid|ochratoxin A|Oxygen|Ozone|Penicillamine|Pesticides|Plant Extracts|Quinacrine|Reactive Oxygen Species|Resveratrol|Sulfasalazine…	51.65	272
SNCA	6622	Arthritis, Rheumatoid	MESH:D001172		Acetaminophen|Air Pollutants|Antirheumatic Agents|Arsenic Trioxide|Aspirin|Cadmium|Curcumin|Cyclosporine|Diclofenac|entinostat|Flurbiprofen|glyphosate|Ketoprofen|Lead|Maneb|Oxygen|Ozone|Plant Extracts|Reactive Oxygen Species|Resveratrol|Tobacco Smoke Pollution|Tretinoin|Tungsten	51.65	60
NLRP3	114548	Arthritis, Rheumatoid	MESH:D001172		Acetaminophen|Adjuvants, Immunologic|Air Pollutants|Antirheumatic Agents|Arsenic Trioxide|Aspirin|Azathioprine|Cadmium|Curcumin|Cyclophosphamide|deoxynivalenol|Dexamethasone|Diclofenac|glyphosate|Lead|Maneb|ochratoxin A|Oxygen|Ozone|Plant Extracts|Resveratrol|Sulfasalazine|Tobacco Smoke Pollution|Tretinoin	51.64	93
FKBP5	2289	Arthritis, Rheumatoid	MESH:D001172	marker/mechanism	Acetaminophen|Air Pollutants|Arsenic Trioxide|Cyclosporine|Dexamethasone|Edaravone|entinostat|glyphosate|Hydrocortisone|Indomethacin|Maneb|Methotrexate|ochratoxin A|Oxygen|Ozone|Resveratrol|Tacrolimus|tamibarotene|Tobacco Smoke Pollution|Tretinoin|triptolide|valdecoxib	51.58	158
AKR1C2	1646	Arthritis, Rheumatoid	MESH:D001172		Acetaminophen|Arsenic Trioxide|Aspirin|Azathioprine|Cadmium|Chlorambucil|Cyclosporine|deoxynivalenol|entinostat|Flurbiprofen|Gold|Hydrocortisone|Indomethacin|Lead|Mefenamic Acid|Naproxen|ochratoxin A|Oxygen|Reactive Oxygen Species|Sulindac|Tobacco Smoke Pollution|Vorinostat	51.5	80
MT1X	4501	Arthritis, Rheumatoid	MESH:D001172		Acetaminophen|Antimony|Antirheumatic Agents|Arsenic Trioxide|Cadmium|Cyclosporine|Dexamethasone|entinostat|Gold|Hydrocortisone|Lead|Leflunomide|Oxygen|Penicillamine|Piroxicam|Resveratrol|Tobacco Smoke Pollution|Tretinoin|Vorinostat	51.48	212
BRCA1	672	Arthritis, Rheumatoid	MESH:D001172		Acetaminophen|Air Pollutants|Arsenic Trioxide|Aspirin|Cadmium|Cyclosporine|Diclofenac|glyphosate|Gold|Methotrexate|ochratoxin A|Oxygen|Ozone|Plant Extracts|Reactive Oxygen Species|Resveratrol|Sulindac|tamibarotene|Tobacco Smoke Pollution|Tretinoin|Tungsten|Vorinostat	51.42	175
JUND	3727	Arthritis, Rheumatoid	MESH:D001172		Acetaminophen|Air Pollutants|Arsenic Trioxide|Aspirin|Cadmium|Curcumin|Cyclosporine|deoxynivalenol|Diclofenac|glyphosate|Leflunomide|Ozone|Pesticides|Piroxicam|Plant Extracts|Reactive Oxygen Species|Resveratrol|Sulindac|Tobacco Smoke Pollution|Tretinoin|Vorinostat	51.42	61
PLK4	10733	Arthritis, Rheumatoid	MESH:D001172		Acetaminophen|Air Pollutants|Antirheumatic Agents|Arsenic Trioxide|Curcumin|Cyclosporine|deoxynivalenol|Dexamethasone|Methotrexate|Oxygen|Ozone|Piroxicam|Plant Extracts|Resveratrol|tamibarotene|Tobacco Smoke Pollution|Tretinoin|Vorinostat	51.42	139
SRSF1	6426	Arthritis, Rheumatoid	MESH:D001172		Acetaminophen|Air Pollutants|Antimony|Antirheumatic Agents|Cadmium|Curcumin|Cyclosporine|deoxynivalenol|glyphosate|Leflunomide|Methotrexate|ochratoxin A|Oxygen|Ozone|Piroxicam|Resveratrol|Tobacco Smoke Pollution|Tretinoin	51.42	144
FOSL1	8061	Arthritis, Rheumatoid	MESH:D001172		Acetaminophen|Air Pollutants|Antimony|Antirheumatic Agents|Arsenic Trioxide|Aspirin|Azathioprine|Cadmium|Curcumin|Cyclosporine|deoxynivalenol|Dexamethasone|entinostat|Indomethacin|Leflunomide|Oxygen|Ozone|Plant Extracts|Reactive Oxygen Species|Resveratrol|Tacrolimus|Tobacco Smoke Pollution|Tretinoin	51.35	85
MBP	4155	Arthritis, Rheumatoid	MESH:D001172		Acetaminophen|Air Pollutants|Antirheumatic Agents|Arsenic Trioxide|Dexamethasone|Freund's Adjuvant|glyphosate|Indomethacin|Lead|Leflunomide|Methotrexate|Methylprednisolone|ochratoxin A|Oxygen|Ozone|Pesticides|tamibarotene|Tobacco Smoke Pollution|Tretinoin|Tungsten|Vorinostat	51.32	167
DNMT3A	1788	Arthritis, Rheumatoid	MESH:D001172		Acetaminophen|Arsenic Trioxide|Aspirin|Cadmium|Curcumin|Cyclosporine|deoxynivalenol|Dexamethasone|glyphosate|Lead|mancozeb|Methotrexate|ochratoxin A|Ozone|Penicillamine|Resveratrol|Tobacco Smoke Pollution|Tretinoin|Tungsten|Uranium|Vorinostat	51.14	320
TF	7018	Arthritis, Rheumatoid	MESH:D001172		Acetaminophen|Arsenic Trioxide|Aspirin|Cadmium|Curcumin|Cyclosporine|deoxynivalenol|Dexamethasone|glyphosate|Hydrocortisone|Indomethacin|Lead|ochratoxin A|Ozone|Plant Extracts|Prednisolone|Resveratrol|Tobacco Smoke Pollution|Tretinoin|triptolide|Uranium|Vorinostat	51.09	62
MAPK8	5599	Arthritis, Rheumatoid	MESH:D001172		Acetaminophen|Air Pollutants|Arsenic Trioxide|Cadmium|Chloroquine|Curcumin|Cyclophosphamide|Cyclosporine|deoxynivalenol|Dexamethasone|Diclofenac|Dinoprostone|Edaravone|entinostat|glyphosate|GW 506033X|Lead|Maneb|Methotrexate|Minocycline|ochratoxin A|Oxygen|Ozone|Plant Extracts|Reactive Oxygen Species|Resveratrol|Sulindac|Tacrolimus|Tobacco Smoke Pollution|tofacitinib|Tretinoin|Vorinostat	51.02	193
SLC22A2	6582	Arthritis, Rheumatoid	MESH:D001172		Acetaminophen|Aspirin|Auranofin|Cadmium|Chloroquine|Cyclosporine|deoxynivalenol|Dexamethasone|Famotidine|Hydrocortisone|Indomethacin|Maneb|Naproxen|ochratoxin A|Oxygen|Ozone|Piroxicam|Plant Extracts|Prednisone|Resveratrol|Sulindac|Thalidomide|Tobacco Smoke Pollution|Tretinoin|valdecoxib	51.02	102
ADORA2A	135	Arthritis, Rheumatoid	MESH:D001172	marker/mechanism	Acetaminophen|Aspirin|Azathioprine|Cadmium|chloroquine diphosphate|Curcumin|Diclofenac|Gold Sodium Thiomalate|Leflunomide|Maneb|Methotrexate|Methylprednisolone|ochratoxin A|Oxygen|Ozone|Piroxicam|Plant Extracts|Prednisolone|Resveratrol|Tretinoin	51.01	203
LBP	3929	Arthritis, Rheumatoid	MESH:D001172		Acetaminophen|Antirheumatic Agents|Arsenic Trioxide|Cadmium|Curcumin|Cyclosporine|deoxynivalenol|Dexamethasone|Diclofenac|Indomethacin|Leflunomide|Methotrexate|Plant Extracts|Resveratrol|Sulindac|Tacrolimus|Tobacco Smoke Pollution|Tretinoin|valdecoxib	50.99	170
SLC2A1	6513	Arthritis, Rheumatoid	MESH:D001172		Acetaminophen|Air Pollutants|Antirheumatic Agents|Arsenic Trioxide|Cadmium|Curcumin|Cyclosporine|Dexamethasone|Dinoprostone|glyphosate|Hydrocortisone|Indomethacin|Lead|Leflunomide|Meloxicam|Minocycline|ochratoxin A|Oxygen|Ozone|Plant Extracts|Resveratrol|Tobacco Smoke Pollution|Tretinoin|triptolide|Vorinostat	50.96	63
TIMM17A	10440	Arthritis, Rheumatoid	MESH:D001172		Acetaminophen|Air Pollutants|Cadmium|Cyclosporine|deoxynivalenol|Dexamethasone|Indomethacin|Methotrexate|Oxygen|Ozone|Piroxicam|Plant Extracts|Resveratrol|tamibarotene|Tobacco Smoke Pollution|Tretinoin	50.92	152
LGALS3	3958	Arthritis, Rheumatoid	MESH:D001172		Acetaminophen|Air Pollutants|Arsenic Trioxide|Cyclosporine|deoxynivalenol|Dexamethasone|Diclofenac|entinostat|Flurbiprofen|Leflunomide|Oxygen|Ozone|Plant Extracts|Reactive Oxygen Species|Resveratrol|Sulindac|Tobacco Smoke Pollution|Tretinoin|Tungsten|valdecoxib|Vorinostat	50.86	49
RIGI	23586	Arthritis, Rheumatoid	MESH:D001172		Acetaminophen|Azathioprine|chloroquine diphosphate|Cyclosporine|deoxynivalenol|Diclofenac|Gold Sodium Thiomalate|Hydroxychloroquine|Methotrexate|Methylprednisolone|Oxygen|Ozone|Piroxicam|Plant Extracts|Prednisolone|Tobacco Smoke Pollution|Tretinoin|Tungsten	50.86	185
SMC4	10051	Arthritis, Rheumatoid	MESH:D001172		Acetaminophen|Air Pollutants|Arsenic Trioxide|Aspirin|Azathioprine|Cadmium|Cyclosporine|Gold|Lead|Leflunomide|Methotrexate|Oxygen|Ozone|Plant Extracts|Resveratrol|tamibarotene|Tretinoin|Tungsten	50.86	179
CDKN3	1033	Arthritis, Rheumatoid	MESH:D001172		Acetaminophen|Air Pollutants|Antimony|Antirheumatic Agents|Arsenic Trioxide|Azathioprine|Cadmium|Cyclosporine|deoxynivalenol|Dexamethasone|entinostat|Methotrexate|Ozone|Piroxicam|Resveratrol|Tobacco Smoke Pollution|Tretinoin|Tungsten|valdecoxib|Vorinostat	50.81	147
HSPA1B	3304	Arthritis, Rheumatoid	MESH:D001172		Acetaminophen|Air Pollutants|Arsenic Trioxide|Cadmium|Chloroquine|Cyclophosphamide|Cyclosporine|Dexamethasone|Diclofenac|glyphosate|Gold|Leflunomide|mancozeb|Maneb|Methotrexate|Oxygen|Ozone|Piroxicam|Resveratrol|Sulfasalazine|Tobacco Smoke Pollution|triptolide	50.76	209
PARP1	142	Arthritis, Rheumatoid	MESH:D001172		Acetaminophen|Air Pollutants|Arsenic Trioxide|Aspirin|Auranofin|Cadmium|Chloroquine|Curcumin|Cyclophosphamide|Cyclosporine|deoxynivalenol|Dexamethasone|Diclofenac|Dinoprostone|Edaravone|glyphosate|Gold|Indomethacin|Lead|Methotrexate|ochratoxin A|Organogold Compounds|Oxygen|Ozone|Penicillamine|Plant Extracts|Quinacrine|Reactive Oxygen Species|Resveratrol|Sulindac|Thalidomide|thymoquinone|Tobacco S…	50.76	384
LRRN3	54674	Arthritis, Rheumatoid	MESH:D001172		Acetaminophen|Air Pollutants|Antirheumatic Agents|Curcumin|Dexamethasone|entinostat|Indomethacin|Lead|Maneb|Methotrexate|Oxygen|Ozone|Plant Extracts|Tobacco Smoke Pollution|Tretinoin|Vorinostat	50.73	147
PIK3R1	5295	Arthritis, Rheumatoid	MESH:D001172		Acetaminophen|Air Pollutants|Arsenic Trioxide|Aspirin|Cadmium|Cyclosporine|Dexamethasone|Diclofenac|entinostat|glyphosate|Gold|Indomethacin|Lead|Methotrexate|Oxygen|Ozone|Plant Extracts|Reactive Oxygen Species|Resveratrol|Tobacco Smoke Pollution|Tretinoin|Tungsten|Uranium	50.69	186
ENO1	2023	Arthritis, Rheumatoid	MESH:D001172	marker/mechanism	Acetaminophen|Air Pollutants|Antirheumatic Agents|Cadmium|Curcumin|Cyclosporine|deoxynivalenol|Dexamethasone|Diclofenac|glyphosate|Gold|Indomethacin|Maneb|Methotrexate|Minocycline|ochratoxin A|Oxygen|Ozone|Resveratrol|Tobacco Smoke Pollution|Tretinoin|Vorinostat	50.6	178
FST	10468	Arthritis, Rheumatoid	MESH:D001172		Acetaminophen|Air Pollutants|Antirheumatic Agents|Arsenic Trioxide|Aspirin|Azathioprine|Cadmium|Cyclosporine|Dexamethasone|entinostat|Freund's Adjuvant|Indomethacin|Leflunomide|Methotrexate|Oxygen|Ozone|Piroxicam|Resveratrol|Tobacco Smoke Pollution|Tretinoin	50.6	186
TNFSF9	8744	Arthritis, Rheumatoid	MESH:D001172		Acetaminophen|Air Pollutants|Arsenic Trioxide|Cadmium|Cyclophosphamide|Cyclosporine|deoxynivalenol|Dexamethasone|entinostat|Lead|Methotrexate|ochratoxin A|Oxygen|Ozone|Plant Extracts|Tobacco Smoke Pollution|Tretinoin|Vorinostat	50.58	136
MAD2L1	4085	Arthritis, Rheumatoid	MESH:D001172		Acetaminophen|Air Pollutants|Arsenic Trioxide|Azathioprine|Cadmium|Cyclosporine|Dexamethasone|Gold|Indomethacin|Oxygen|Ozone|Piroxicam|Plant Extracts|Resveratrol|Tobacco Smoke Pollution|Tretinoin|triptolide|Tungsten|Vorinostat	50.52	67
MAP4K4	9448	Arthritis, Rheumatoid	MESH:D001172		Acetaminophen|Air Pollutants|Antirheumatic Agents|Aspirin|Cyclosporine|deoxynivalenol|Diclofenac|Indomethacin|Lead|Methotrexate|ochratoxin A|Ozone|Plant Extracts|Resveratrol|Tobacco Smoke Pollution|Tretinoin|Tungsten|Vorinostat	50.45	168
E2F1	1869	Arthritis, Rheumatoid	MESH:D001172		Acetaminophen|Air Pollutants|Arsenic Trioxide|Aspartame|Aspirin|Cadmium|Curcumin|deoxynivalenol|Diclofenac|glyphosate|Maneb|Methotrexate|ochratoxin A|Oxygen|Ozone|Plant Extracts|Resveratrol|Sulindac|Tobacco Smoke Pollution|Tretinoin|triptolide|Tungsten	50.44	159
ATP2A2	488	Arthritis, Rheumatoid	MESH:D001172		Acetaminophen|Air Pollutants|Arsenic Trioxide|chloroquine diphosphate|Cyclosporine|Dexamethasone|Enalapril|glyphosate|Indomethacin|Leflunomide|Methotrexate|ochratoxin A|Oxygen|oxymatrine|Ozone|Piroxicam|Plant Extracts|Resveratrol|Tacrolimus|Tobacco Smoke Pollution|Tretinoin	50.41	169
RUNX2	860	Arthritis, Rheumatoid	MESH:D001172	marker/mechanism	Acetaminophen|Air Pollutants|Arsenic Trioxide|Cadmium|Chloroquine|Curcumin|deoxynivalenol|Dexamethasone|Diclofenac|Dinoprostone|Enalapril|Gold Compounds|Lead|Methotrexate|ochratoxin A|Oxygen|Plant Extracts|Resveratrol|Tacrolimus|tamibarotene|Tobacco Smoke Pollution|Tretinoin|Tungsten	50.33	168
HSP90AA1	3320	Arthritis, Rheumatoid	MESH:D001172		Acetaminophen|Air Pollutants|Arsenic Trioxide|Cadmium|Curcumin|Cyclophosphamide|Cyclosporine|Dexamethasone|Diclofenac|glyphosate|Indomethacin|Leflunomide|Maneb|Nitrogen Dioxide|ochratoxin A|Oxygen|Ozone|Plant Extracts|Resveratrol|Tobacco Smoke Pollution|triptolide|valdecoxib|Vorinostat	50.33	63
ICAM3	3385	Arthritis, Rheumatoid	MESH:D001172		Acetaminophen|Arsenic Trioxide|Aspirin|Cyclophosphamide|Cyclosporine|entinostat|Leflunomide|Ozone|Plant Extracts|Resveratrol|tamibarotene|Tobacco Smoke Pollution|Tretinoin|Vorinostat	50.32	46
VCL	7414	Arthritis, Rheumatoid	MESH:D001172		Acetaminophen|Air Pollutants|Antirheumatic Agents|Aspirin|Cyclosporine|Dexamethasone|Diclofenac|entinostat|Gold|Hydroxychloroquine|Indomethacin|Leflunomide|Methotrexate|Oxygen|Ozone|Resveratrol|Tobacco Smoke Pollution|Tretinoin|Tungsten	50.29	196
EDNRB	1910	Arthritis, Rheumatoid	MESH:D001172		Acetaminophen|Air Pollutants|Arsenic Trioxide|Aspirin|Cadmium|Chlorambucil|Cyclophosphamide|Cyclosporine|Dexamethasone|entinostat|Freund's Adjuvant|Indomethacin|Methotrexate|Methylprednisolone|Nitrites|Oxygen|Ozone|Resveratrol|Tobacco Smoke Pollution|Tretinoin|Vorinostat	50.24	178
SLC3A2	6520	Arthritis, Rheumatoid	MESH:D001172		Acetaminophen|Air Pollutants|Arsenic Trioxide|Azathioprine|Cadmium|Curcumin|Cyclophosphamide|Cyclosporine|Dexamethasone|entinostat|Indomethacin|Leflunomide|Methotrexate|Oxygen|Ozone|Piroxicam|Plant Extracts|Resveratrol|Sulfasalazine|Sulindac|Tobacco Smoke Pollution|valdecoxib	50.21	197
MAP2K1	5604	Arthritis, Rheumatoid	MESH:D001172		Acetaminophen|Air Pollutants|Arsenic Trioxide|Aspirin|Azathioprine|Cadmium|Curcumin|Cyclosporine|Dexamethasone|glyphosate|Gold|Indomethacin|Lead|Maneb|ochratoxin A|Oxygen|Ozone|Plant Extracts|Reactive Oxygen Species|Resveratrol|Tobacco Smoke Pollution|Tretinoin|Vorinostat	50.19	81
OPA1	4976	Arthritis, Rheumatoid	MESH:D001172		Acetaminophen|Air Pollutants|Antirheumatic Agents|Arsenic Trioxide|Cadmium|Curcumin|Cyclosporine|deoxynivalenol|Dexamethasone|Diclofenac|Nitrogen Dioxide|Oxygen|Ozone|Piroxicam|Plant Extracts|Resveratrol|Sulfur Dioxide|Tobacco Smoke Pollution|Tungsten	50.18	38
PPARGC1A	10891	Arthritis, Rheumatoid	MESH:D001172		Acetaminophen|Air Pollutants|Arsenic Trioxide|Aspartame|Cadmium|Curcumin|Cyclosporine|deoxynivalenol|Dexamethasone|Diclofenac|Edaravone|Enalapril|Hydrocortisone|Indomethacin|Leflunomide|Nitrites|Nitrogen Dioxide|Oxygen|Ozone|Plant Extracts|Reactive Oxygen Species|Resveratrol|Sulfur Dioxide|Tobacco Smoke Pollution|Tretinoin|triptolide|Vorinostat	50.14	63
SP1	6667	Arthritis, Rheumatoid	MESH:D001172		Acetaminophen|Antirheumatic Agents|Arsenic Trioxide|Cadmium|Chloroquine|Curcumin|Cyclosporine|deoxynivalenol|glyphosate|Lead|ochratoxin A|Oxygen|Penicillamine|Plant Extracts|Quinacrine|Reactive Oxygen Species|Resveratrol|Thalidomide|Tobacco Smoke Pollution|Tretinoin|triptolide|Vorinostat	50.13	224
GGT1	2678	Arthritis, Rheumatoid	MESH:D001172		Acetaminophen|Arsenic Trioxide|Aspirin|Cadmium|Curcumin|Cyclosporine|deoxynivalenol|Diclofenac|entinostat|glyphosate|Lead|Methotrexate|Nitrogen Dioxide|ochratoxin A|Plant Extracts|Resveratrol|tamibarotene|thymoquinone|Tobacco Smoke Pollution|Tretinoin	50.1	155
CRP	1401	Arthritis, Rheumatoid	MESH:D001172	marker/mechanism	Acetaminophen|Air Pollutants|alclofenac|Arsenic Trioxide|Cadmium|Curcumin|Cyclophosphamide|Cyclosporine|deoxynivalenol|Diclofenac|Freund's Adjuvant|Indomethacin|Lead|Nitrogen Dioxide|Penicillamine|Pesticides|Plant Extracts|Reactive Oxygen Species|Resveratrol|rifamycin SV|Thalidomide|Tobacco Smoke Pollution|triptolide	50.05	229
KDR	3791	Arthritis, Rheumatoid	MESH:D001172		Acetaminophen|Air Pollutants|Arsenic Trioxide|Aspartame|Cadmium|Curcumin|Cyclophosphamide|Cyclosporine|deoxynivalenol|Dexamethasone|Enalapril|entinostat|glyphosate|mancozeb|Maneb|Oxygen|Ozone|Quinacrine|Resveratrol|Thalidomide|Tobacco Smoke Pollution|Tretinoin|Vorinostat	50.05	33
MMP13	4322	Arthritis, Rheumatoid	MESH:D001172		Acetaminophen|Air Pollutants|Arsenic Trioxide|Aspirin|Cadmium|Chloroquine|Curcumin|Dexamethasone|Glucocorticoids|Hydrocortisone|Minocycline|Naproxen|Oxygen|oxymatrine|Ozone|Plant Extracts|Resveratrol|Sulfasalazine|thymoquinone|Tobacco Smoke Pollution|Tretinoin|Vorinostat	50.05	95
UCP2	7351	Arthritis, Rheumatoid	MESH:D001172		Acetaminophen|Antirheumatic Agents|Arsenic Trioxide|Aspartame|Cadmium|Cyclosporine|deoxynivalenol|Dexamethasone|Diclofenac|Edaravone|Gold|Gold Compounds|Hydrocortisone|Indomethacin|Lead|Methotrexate|ochratoxin A|Oxygen|Plant Extracts|Reactive Oxygen Species|Resveratrol|Tobacco Smoke Pollution|Tretinoin	50.05	173
ABCG2	9429	Arthritis, Rheumatoid	MESH:D001172	marker/mechanism	Acetaminophen|Air Pollutants|Arsenic Trioxide|Azathioprine|Cadmium|Chloroquine|Curcumin|Cyclophosphamide|Cyclosporine|Cyclosporins|Dexamethasone|glyphosate|Kynurenic Acid|Methotrexate|Methylprednisolone|Naproxen|ochratoxin A|Oxygen|Ozone|Plant Extracts|Resveratrol|Sulfasalazine|Tobacco Smoke Pollution|Tretinoin|triptolide|Vorinostat	50.03	211
