# Supplementary material for: Quercetagetin alleviates inflammatory osteoclastogenesis and collagen antibody-induced arthritis via Nrf2 signaling and Pten/AKT/Nfatc1 axis
Source: Arthritis Res Ther. 2025 Mar 8;27:54. doi: 10.1186/s13075-025-03522-x (PMC11889843; doi:10.1186/s13075-025-03522-x)
Supplement: Supplementary file 4 — Supplementary Material 4 [file 13075_2025_3522_MOESM4_ESM.xlsx]

## Sheet: Table S5
#node1	node2	node1_string_id	node2_string_id	neighborhood_on_chromosome	gene_fusion	phylogenetic_cooccurrence	homology	coexpression	experimentally_determined_interaction	database_annotated	automated_textmining	combined_score
ABCB1	MMP2	9606.ENSP00000478255	9606.ENSP00000219070	0	0	0	0	0.111	0	0	0.374	0.42
ABCB1	NFKB1	9606.ENSP00000478255	9606.ENSP00000226574	0	0	0	0	0.055	0.065	0	0.407	0.43
ABCB1	KDR	9606.ENSP00000478255	9606.ENSP00000263923	0	0	0	0	0.054	0	0	0.452	0.46
ABCB1	EGFR	9606.ENSP00000478255	9606.ENSP00000275493	0	0	0	0	0.071	0	0	0.607	0.619
ABCB1	MET	9606.ENSP00000478255	9606.ENSP00000317272	0	0	0	0	0.069	0.054	0	0.386	0.412
ABCB1	GSK3B	9606.ENSP00000478255	9606.ENSP00000324806	0	0	0	0	0.05	0.054	0	0.411	0.425
ABCB1	HSP90AA1	9606.ENSP00000478255	9606.ENSP00000335153	0	0	0	0	0	0.077	0	0.397	0.419
ABCB1	PARP1	9606.ENSP00000478255	9606.ENSP00000355759	0	0	0	0	0	0	0	0.544	0.544
ABCB1	PTGS2	9606.ENSP00000478255	9606.ENSP00000356438	0	0	0	0	0	0	0	0.41	0.41
ABCB1	JUN	9606.ENSP00000478255	9606.ENSP00000360266	0	0	0	0	0.083	0.053	0	0.398	0.431
ABCB1	HSP90AB1	9606.ENSP00000478255	9606.ENSP00000360609	0	0	0	0	0	0.077	0	0.395	0.418
ABCB1	MMP9	9606.ENSP00000478255	9606.ENSP00000361405	0	0	0	0	0.111	0	0	0.418	0.46
ABCB1	ABCC1	9606.ENSP00000478255	9606.ENSP00000382342	0	0	0	0.592	0.234	0.076	0	0.466	0.589
ABCB1	TNF	9606.ENSP00000478255	9606.ENSP00000398698	0	0	0	0	0.057	0	0	0.424	0.433
ABCB1	AKT1	9606.ENSP00000478255	9606.ENSP00000451828	0	0	0	0	0.05	0.054	0	0.607	0.616
ABCB1	ABCG2	9606.ENSP00000478255	9606.ENSP00000498246	0	0.001	0	0.561	0.093	0.1	0	0.492	0.549
ABCC1	EGFR	9606.ENSP00000382342	9606.ENSP00000275493	0	0	0	0	0.059	0	0	0.48	0.49
ABCC1	AKT1	9606.ENSP00000382342	9606.ENSP00000451828	0	0.001	0	0	0.07	0.054	0	0.511	0.533
ABCC1	ABCG2	9606.ENSP00000382342	9606.ENSP00000498246	0	0	0	0	0.057	0.1	0	0.968	0.971
ABCG2	NFKB1	9606.ENSP00000498246	9606.ENSP00000226574	0	0	0	0	0	0.048	0	0.398	0.402
ABCG2	KDR	9606.ENSP00000498246	9606.ENSP00000263923	0	0	0	0	0.094	0.057	0	0.474	0.511
ABCG2	EGFR	9606.ENSP00000498246	9606.ENSP00000275493	0	0	0	0	0.084	0	0	0.656	0.671
ABCG2	PPARG	9606.ENSP00000498246	9606.ENSP00000287820	0	0	0	0	0.094	0.053	0	0.365	0.408
ABCG2	MET	9606.ENSP00000498246	9606.ENSP00000317272	0	0	0	0	0.062	0.044	0	0.479	0.492
ABCG2	GSK3B	9606.ENSP00000498246	9606.ENSP00000324806	0	0	0	0	0.055	0.044	0	0.402	0.413
ABCG2	HSP90AA1	9606.ENSP00000498246	9606.ENSP00000335153	0	0	0	0	0	0.3	0	0.358	0.532
ABCG2	PARP1	9606.ENSP00000498246	9606.ENSP00000355759	0	0	0	0	0.068	0	0	0.463	0.478
ABCG2	MMP9	9606.ENSP00000498246	9606.ENSP00000361405	0	0	0	0	0	0	0	0.438	0.438
ABCG2	AKT1	9606.ENSP00000498246	9606.ENSP00000451828	0	0	0	0	0.057	0.044	0	0.612	0.619
ADORA2A	IFNG	9606.ENSP00000480012	9606.ENSP00000229135	0	0	0	0	0.082	0	0	0.515	0.536
ADORA2A	TNF	9606.ENSP00000480012	9606.ENSP00000398698	0	0	0	0	0.108	0	0	0.518	0.552
ADORA2A	AKT1	9606.ENSP00000480012	9606.ENSP00000451828	0	0	0	0	0.088	0	0	0.399	0.428
AKR1C1	AKR1C3	9606.ENSP00000370254	9606.ENSP00000369927	0	0	0.049	0.983	0.626	0.847	0.9	0.301	0.995
AKR1C1	AKR1C2	9606.ENSP00000370254	9606.ENSP00000370129	0	0	0.047	0.986	0.829	0.835	0.9	0.442	0.998
AKR1C2	AKR1C3	9606.ENSP00000370129	9606.ENSP00000369927	0	0	0.049	0.983	0.767	0.838	0.9	0.367	0.997
AKR1C3	PTGS2	9606.ENSP00000369927	9606.ENSP00000356438	0	0	0	0	0.047	0	0	0.513	0.516
AKT1	MMP2	9606.ENSP00000451828	9606.ENSP00000219070	0	0	0	0	0.055	0	0	0.844	0.846
AKT1	TGFB1	9606.ENSP00000451828	9606.ENSP00000221930	0	0	0	0	0.104	0.126	0	0.845	0.868
AKT1	MPO	9606.ENSP00000451828	9606.ENSP00000225275	0	0	0	0	0.057	0	0	0.538	0.546
AKT1	NFKB1	9606.ENSP00000451828	9606.ENSP00000226574	0	0	0	0	0.087	0.095	0	0.885	0.896
AKT1	IFNG	9606.ENSP00000451828	9606.ENSP00000229135	0	0	0	0	0.049	0	0	0.816	0.817
AKT1	CCNB1	9606.ENSP00000451828	9606.ENSP00000256442	0	0	0	0	0.044	0.098	0	0.682	0.702
AKT1	MMP13	9606.ENSP00000451828	9606.ENSP00000260302	0	0	0	0	0.055	0	0	0.571	0.578
AKT1	KDR	9606.ENSP00000451828	9606.ENSP00000263923	0	0	0	0.56	0.056	0.074	0	0.701	0.715
AKT1	EGFR	9606.ENSP00000451828	9606.ENSP00000275493	0	0	0	0.559	0.042	0.64	0	0.445	0.792
AKT1	APP	9606.ENSP00000451828	9606.ENSP00000284981	0	0	0	0	0.092	0	0	0.647	0.665
AKT1	PPARG	9606.ENSP00000451828	9606.ENSP00000287820	0	0	0	0	0.084	0.071	0	0.773	0.79
AKT1	MMP3	9606.ENSP00000451828	9606.ENSP00000299855	0	0	0	0	0.055	0	0	0.582	0.588
AKT1	MET	9606.ENSP00000451828	9606.ENSP00000317272	0	0	0	0.57	0	0.071	0	0.389	0.408
AKT1	GSK3B	9606.ENSP00000451828	9606.ENSP00000324806	0	0	0	0.579	0.138	0.929	0.9	0.428	0.996
AKT1	HSP90AA1	9606.ENSP00000451828	9606.ENSP00000335153	0	0	0	0	0.049	0.883	0.9	0.996	0.999
AKT1	MAOA	9606.ENSP00000451828	9606.ENSP00000340684	0	0	0	0	0	0.047	0	0.417	0.42
AKT1	STAT1	9606.ENSP00000451828	9606.ENSP00000354394	0	0	0	0	0.106	0.096	0.4	0.93	0.961
AKT1	PARP1	9606.ENSP00000451828	9606.ENSP00000355759	0	0	0	0	0.049	0	0	0.824	0.825
AKT1	PTGS2	9606.ENSP00000451828	9606.ENSP00000356438	0	0	0	0	0.078	0	0	0.767	0.775
AKT1	JUN	9606.ENSP00000451828	9606.ENSP00000360266	0	0	0	0	0.049	0.085	0.9	0.915	0.991
AKT1	HSP90AB1	9606.ENSP00000451828	9606.ENSP00000360609	0	0	0	0	0.049	0.626	0.9	0.996	0.999
AKT1	MMP9	9606.ENSP00000451828	9606.ENSP00000361405	0	0	0	0	0.086	0	0	0.819	0.827
AKT1	CDK1	9606.ENSP00000451828	9606.ENSP00000378699	0	0	0	0.635	0.042	0.098	0	0.534	0.562
AKT1	MAPK8	9606.ENSP00000451828	9606.ENSP00000378974	0	0	0	0.576	0.053	0.326	0	0.576	0.706
AKT1	TNF	9606.ENSP00000451828	9606.ENSP00000398698	0	0	0	0	0.074	0.057	0	0.903	0.907
AKT1	PIK3R1	9606.ENSP00000451828	9606.ENSP00000428056	0	0	0	0	0.058	0.558	0.9	0.913	0.995
APP	MMP2	9606.ENSP00000284981	9606.ENSP00000219070	0	0	0	0	0.127	0.318	0	0.37	0.592
APP	TGFB1	9606.ENSP00000284981	9606.ENSP00000221930	0	0	0	0	0.044	0.627	0	0.73	0.895
APP	NFKB1	9606.ENSP00000284981	9606.ENSP00000226574	0	0	0	0	0.042	0.071	0.4	0.785	0.87
APP	IFNG	9606.ENSP00000284981	9606.ENSP00000229135	0	0	0	0	0	0	0	0.55	0.55
APP	KDR	9606.ENSP00000284981	9606.ENSP00000263923	0	0	0	0	0.112	0.301	0	0.235	0.484
APP	EGFR	9606.ENSP00000284981	9606.ENSP00000275493	0	0	0	0	0.106	0.621	0	0.701	0.889
APP	CDK1	9606.ENSP00000284981	9606.ENSP00000378699	0	0	0	0	0	0.074	0	0.411	0.431
APP	HSP90AB1	9606.ENSP00000284981	9606.ENSP00000360609	0	0	0	0	0.1	0.05	0	0.425	0.465
APP	STAT1	9606.ENSP00000284981	9606.ENSP00000354394	0	0	0	0	0.057	0	0	0.474	0.483
APP	MAOA	9606.ENSP00000284981	9606.ENSP00000340684	0	0	0	0	0.068	0	0	0.477	0.491
APP	PPARG	9606.ENSP00000284981	9606.ENSP00000287820	0	0	0	0	0	0	0	0.548	0.548
APP	HSP90AA1	9606.ENSP00000284981	9606.ENSP00000335153	0	0	0	0	0.092	0.317	0	0.451	0.63
APP	PTGS2	9606.ENSP00000284981	9606.ENSP00000356438	0	0	0	0	0.047	0.292	0	0.512	0.642
APP	MMP9	9606.ENSP00000284981	9606.ENSP00000361405	0	0	0	0	0.052	0.292	0	0.512	0.644
APP	MAPK8	9606.ENSP00000284981	9606.ENSP00000378974	0	0	0	0	0.049	0.292	0	0.615	0.718
APP	JUN	9606.ENSP00000284981	9606.ENSP00000360266	0	0	0	0	0.06	0.165	0	0.755	0.79
APP	TNF	9606.ENSP00000284981	9606.ENSP00000398698	0	0	0	0	0	0.126	0	0.78	0.799
APP	GSK3B	9606.ENSP00000284981	9606.ENSP00000324806	0	0	0	0	0.108	0.606	0	0.73	0.897
CCNB1	MMP2	9606.ENSP00000256442	9606.ENSP00000219070	0	0	0	0	0.068	0	0	0.474	0.488
CCNB1	MPO	9606.ENSP00000256442	9606.ENSP00000225275	0	0	0	0	0.056	0	0	0.417	0.427
CCNB1	NFKB1	9606.ENSP00000256442	9606.ENSP00000226574	0	0	0	0	0.049	0.091	0	0.378	0.415
CCNB1	MET	9606.ENSP00000256442	9606.ENSP00000317272	0	0	0	0	0.063	0.098	0	0.35	0.402
CCNB1	TNF	9606.ENSP00000256442	9606.ENSP00000398698	0	0	0	0	0	0	0	0.413	0.412
CCNB1	PTGS2	9606.ENSP00000256442	9606.ENSP00000356438	0	0	0	0	0.067	0	0	0.396	0.412
CCNB1	HSP90AA1	9606.ENSP00000256442	9606.ENSP00000335153	0	0	0	0	0.085	0.085	0	0.405	0.459
CCNB1	GSK3B	9606.ENSP00000256442	9606.ENSP00000324806	0	0	0	0	0.049	0.098	0	0.462	0.498
CCNB1	MMP9	9606.ENSP00000256442	9606.ENSP00000361405	0	0	0	0	0.081	0	0	0.535	0.555
CCNB1	JUN	9606.ENSP00000256442	9606.ENSP00000360266	0	0	0	0	0	0.131	0	0.516	0.561
CCNB1	STAT1	9606.ENSP00000256442	9606.ENSP00000354394	0	0	0	0	0.063	0	0	0.568	0.578
CCNB1	HSP90AB1	9606.ENSP00000256442	9606.ENSP00000360609	0	0	0	0	0.085	0.085	0	0.615	0.65
CCNB1	PARP1	9606.ENSP00000256442	9606.ENSP00000355759	0	0	0	0	0.186	0	0	0.681	0.729
CCNB1	EGFR	9606.ENSP00000256442	9606.ENSP00000275493	0	0	0	0	0.042	0.103	0	0.79	0.804
CCNB1	CDK1	9606.ENSP00000256442	9606.ENSP00000378699	0	0	0	0	0.895	0.999	0.9	0.999	0.999
CDK1	NFKB1	9606.ENSP00000378699	9606.ENSP00000226574	0	0	0	0	0.064	0.229	0	0.42	0.546
CDK1	EGFR	9606.ENSP00000378699	9606.ENSP00000275493	0	0	0	0.618	0.042	0.807	0	0.253	0.849
CDK1	MMP3	9606.ENSP00000378699	9606.ENSP00000299855	0	0	0	0	0.044	0	0	0.411	0.412
CDK1	GSK3B	9606.ENSP00000378699	9606.ENSP00000324806	0	0	0	0.798	0.042	0.098	0	0.461	0.493
CDK1	HSP90AA1	9606.ENSP00000378699	9606.ENSP00000335153	0	0	0	0	0.112	0.358	0	0.855	0.91
CDK1	STAT1	9606.ENSP00000378699	9606.ENSP00000354394	0	0	0	0	0.094	0.093	0	0.348	0.417
CDK1	PARP1	9606.ENSP00000378699	9606.ENSP00000355759	0	0	0	0	0.173	0	0	0.637	0.687
CDK1	JUN	9606.ENSP00000378699	9606.ENSP00000360266	0	0	0	0	0	0.264	0	0.711	0.778
CDK1	HSP90AB1	9606.ENSP00000378699	9606.ENSP00000360609	0	0	0	0	0.095	0.131	0	0.777	0.809
CDK1	MMP9	9606.ENSP00000378699	9606.ENSP00000361405	0	0	0	0	0.056	0	0	0.62	0.625
CDK1	TNF	9606.ENSP00000378699	9606.ENSP00000398698	0	0	0	0	0.074	0	0	0.409	0.429
EGFR	MMP2	9606.ENSP00000275493	9606.ENSP00000219070	0	0	0	0	0.099	0	0	0.674	0.693
EGFR	TGFB1	9606.ENSP00000275493	9606.ENSP00000221930	0	0	0	0	0	0.152	0	0.972	0.975
EGFR	NFKB1	9606.ENSP00000275493	9606.ENSP00000226574	0	0	0	0	0.05	0.045	0	0.835	0.837
EGFR	IFNG	9606.ENSP00000275493	9606.ENSP00000229135	0	0	0	0	0	0	0.65	0.661	0.876
EGFR	KDR	9606.ENSP00000275493	9606.ENSP00000263923	0	0	0	0.564	0.075	0.139	0	0.774	0.805
EGFR	GSK3B	9606.ENSP00000275493	9606.ENSP00000324806	0	0	0	0.568	0.047	0.091	0	0.548	0.574
EGFR	MMP3	9606.ENSP00000275493	9606.ENSP00000299855	0	0	0	0	0.073	0	0.5	0.479	0.737
EGFR	PARP1	9606.ENSP00000275493	9606.ENSP00000355759	0	0	0	0	0.044	0.1	0	0.734	0.751
EGFR	MMP9	9606.ENSP00000275493	9606.ENSP00000361405	0	0	0	0	0.055	0	0	0.825	0.827
EGFR	MAPK8	9606.ENSP00000275493	9606.ENSP00000378974	0	0	0	0.567	0.047	0.621	0	0.567	0.83
EGFR	PTGS2	9606.ENSP00000275493	9606.ENSP00000356438	0	0	0	0	0.068	0	0	0.831	0.836
EGFR	PPARG	9606.ENSP00000275493	9606.ENSP00000287820	0	0	0	0	0.112	0.329	0	0.758	0.843
EGFR	JUN	9606.ENSP00000275493	9606.ENSP00000360266	0	0	0	0	0.059	0.25	0	0.832	0.871
EGFR	TNF	9606.ENSP00000275493	9606.ENSP00000398698	0	0	0	0	0	0	0	0.89	0.89
EGFR	STAT1	9606.ENSP00000275493	9606.ENSP00000354394	0	0	0	0	0.042	0.84	0	0.851	0.975
EGFR	MET	9606.ENSP00000275493	9606.ENSP00000317272	0	0	0	0.582	0.25	0.806	0	0.978	0.996
EGFR	PIK3R1	9606.ENSP00000275493	9606.ENSP00000428056	0	0	0	0	0.042	0.9	0.9	0.901	0.998
EGFR	HSP90AB1	9606.ENSP00000275493	9606.ENSP00000360609	0	0	0	0	0.054	0.837	0	0.993	0.998
EGFR	HSP90AA1	9606.ENSP00000275493	9606.ENSP00000335153	0	0	0	0	0.049	0.854	0.5	0.993	0.999
GSK3B	MMP2	9606.ENSP00000324806	9606.ENSP00000219070	0	0	0	0	0	0	0	0.571	0.571
GSK3B	TGFB1	9606.ENSP00000324806	9606.ENSP00000221930	0	0	0	0	0.042	0.126	0	0.598	0.634
GSK3B	NFKB1	9606.ENSP00000324806	9606.ENSP00000226574	0	0	0	0	0.058	0.331	0	0.582	0.713
GSK3B	IFNG	9606.ENSP00000324806	9606.ENSP00000229135	0	0	0	0	0.049	0	0	0.488	0.492
GSK3B	PPARG	9606.ENSP00000324806	9606.ENSP00000287820	0	0	0	0	0	0.071	0	0.622	0.634
GSK3B	MET	9606.ENSP00000324806	9606.ENSP00000317272	0	0	0	0	0	0.188	0	0.475	0.555
GSK3B	MAOA	9606.ENSP00000324806	9606.ENSP00000340684	0	0	0	0	0	0.047	0	0.412	0.416
GSK3B	PIK3R1	9606.ENSP00000324806	9606.ENSP00000428056	0	0	0	0	0.074	0.093	0	0.449	0.497
GSK3B	PTGS2	9606.ENSP00000324806	9606.ENSP00000356438	0	0	0	0	0	0	0	0.573	0.573
GSK3B	MMP9	9606.ENSP00000324806	9606.ENSP00000361405	0	0	0	0	0	0	0	0.612	0.612
GSK3B	PARP1	9606.ENSP00000324806	9606.ENSP00000355759	0	0	0	0	0.049	0.163	0	0.588	0.643
GSK3B	TNF	9606.ENSP00000324806	9606.ENSP00000398698	0	0	0	0	0	0.057	0	0.643	0.649
GSK3B	STAT1	9606.ENSP00000324806	9606.ENSP00000354394	0	0	0	0	0.047	0.096	0.5	0.413	0.713
GSK3B	JUN	9606.ENSP00000324806	9606.ENSP00000360266	0	0	0	0	0.059	0.697	0	0.704	0.908
GSK3B	HSP90AB1	9606.ENSP00000324806	9606.ENSP00000360609	0	0	0	0	0.049	0.308	0	0.888	0.92
GSK3B	HSP90AA1	9606.ENSP00000324806	9606.ENSP00000335153	0	0	0	0	0.054	0.639	0	0.887	0.958
HSP90AA1	MMP2	9606.ENSP00000335153	9606.ENSP00000219070	0	0	0	0	0.068	0.292	0	0.765	0.831
HSP90AA1	TGFB1	9606.ENSP00000335153	9606.ENSP00000221930	0	0	0	0	0.042	0	0	0.433	0.434
HSP90AA1	NFKB1	9606.ENSP00000335153	9606.ENSP00000226574	0	0	0	0	0.12	0.088	0	0.58	0.634
HSP90AA1	IFNG	9606.ENSP00000335153	9606.ENSP00000229135	0	0	0	0	0.043	0	0	0.507	0.508
HSP90AA1	KDR	9606.ENSP00000335153	9606.ENSP00000263923	0	0	0	0	0	0.313	0.5	0.878	0.954
HSP90AA1	PPARG	9606.ENSP00000335153	9606.ENSP00000287820	0	0	0	0	0.054	0.164	0	0.645	0.695
HSP90AA1	MET	9606.ENSP00000335153	9606.ENSP00000317272	0	0	0	0	0.047	0.558	0	0.494	0.768
HSP90AA1	MAOA	9606.ENSP00000335153	9606.ENSP00000340684	0	0	0	0	0.051	0.091	0	0.425	0.461
HSP90AA1	PTGS2	9606.ENSP00000335153	9606.ENSP00000356438	0	0	0	0	0.042	0	0	0.47	0.47
HSP90AA1	MMP9	9606.ENSP00000335153	9606.ENSP00000361405	0	0	0	0	0.051	0	0	0.484	0.489
HSP90AA1	TNF	9606.ENSP00000335153	9606.ENSP00000398698	0	0	0	0	0	0	0	0.599	0.599
HSP90AA1	PARP1	9606.ENSP00000335153	9606.ENSP00000355759	0	0	0	0	0.146	0	0	0.631	0.672
HSP90AA1	MAPK8	9606.ENSP00000335153	9606.ENSP00000378974	0	0	0	0	0.049	0.292	0	0.635	0.732
HSP90AA1	PIK3R1	9606.ENSP00000335153	9606.ENSP00000428056	0	0	0	0	0.043	0	0.5	0.593	0.788
HSP90AA1	JUN	9606.ENSP00000335153	9606.ENSP00000360266	0	0	0	0	0.062	0.165	0	0.763	0.798
HSP90AA1	STAT1	9606.ENSP00000335153	9606.ENSP00000354394	0	0	0	0	0.103	0	0.4	0.775	0.868
HSP90AA1	HSP90AB1	9606.ENSP00000335153	9606.ENSP00000360609	0	0	0.048	0.984	0.783	0.896	0.9	0.048	0.997
HSP90AB1	MMP2	9606.ENSP00000360609	9606.ENSP00000219070	0	0	0	0	0.068	0	0	0.752	0.758
HSP90AB1	TGFB1	9606.ENSP00000360609	9606.ENSP00000221930	0	0	0	0	0.042	0	0	0.432	0.433
HSP90AB1	NFKB1	9606.ENSP00000360609	9606.ENSP00000226574	0	0	0	0	0.117	0.637	0	0.554	0.845
HSP90AB1	IFNG	9606.ENSP00000360609	9606.ENSP00000229135	0	0	0	0	0	0	0	0.507	0.507
HSP90AB1	KDR	9606.ENSP00000360609	9606.ENSP00000263923	0	0	0	0	0	0.07	0	0.876	0.879
HSP90AB1	PPARG	9606.ENSP00000360609	9606.ENSP00000287820	0	0	0	0	0.054	0.232	0	0.635	0.712
HSP90AB1	MET	9606.ENSP00000360609	9606.ENSP00000317272	0	0	0	0	0.043	0.362	0	0.491	0.662
HSP90AB1	STAT1	9606.ENSP00000360609	9606.ENSP00000354394	0	0	0	0	0.102	0.164	0	0.793	0.831
HSP90AB1	PARP1	9606.ENSP00000360609	9606.ENSP00000355759	0	0	0	0	0.15	0	0	0.622	0.665
HSP90AB1	PTGS2	9606.ENSP00000360609	9606.ENSP00000356438	0	0	0	0	0	0	0	0.442	0.442
HSP90AB1	JUN	9606.ENSP00000360609	9606.ENSP00000360266	0	0	0	0	0.054	0.131	0	0.722	0.752
HSP90AB1	MMP9	9606.ENSP00000360609	9606.ENSP00000361405	0	0	0	0	0.051	0	0	0.456	0.462
HSP90AB1	TNF	9606.ENSP00000360609	9606.ENSP00000398698	0	0	0	0	0	0	0	0.594	0.594
IFNG	MMP2	9606.ENSP00000229135	9606.ENSP00000219070	0	0	0	0	0.055	0	0	0.581	0.587
IFNG	TGFB1	9606.ENSP00000229135	9606.ENSP00000221930	0	0	0	0	0.055	0	0	0.886	0.888
IFNG	MPO	9606.ENSP00000229135	9606.ENSP00000225275	0	0	0	0	0.101	0	0	0.775	0.789
IFNG	NFKB1	9606.ENSP00000229135	9606.ENSP00000226574	0	0	0	0	0.09	0	0	0.929	0.932
IFNG	MET	9606.ENSP00000229135	9606.ENSP00000317272	0	0	0	0	0.055	0	0	0.397	0.405
IFNG	MMP13	9606.ENSP00000229135	9606.ENSP00000260302	0	0	0	0	0.052	0	0	0.447	0.454
IFNG	PARP1	9606.ENSP00000229135	9606.ENSP00000355759	0	0	0	0	0.057	0	0	0.473	0.481
IFNG	KDR	9606.ENSP00000229135	9606.ENSP00000263923	0	0	0	0	0.074	0	0	0.507	0.523
IFNG	MAPK8	9606.ENSP00000229135	9606.ENSP00000378974	0	0	0	0	0	0	0	0.658	0.658
IFNG	PPARG	9606.ENSP00000229135	9606.ENSP00000287820	0	0	0	0	0	0	0	0.671	0.671
IFNG	JUN	9606.ENSP00000229135	9606.ENSP00000360266	0	0	0	0	0.044	0	0	0.71	0.711
IFNG	MMP3	9606.ENSP00000229135	9606.ENSP00000299855	0	0	0	0	0.055	0	0	0.721	0.725
IFNG	MMP9	9606.ENSP00000229135	9606.ENSP00000361405	0	0	0	0	0.091	0	0	0.737	0.751
IFNG	PTGS2	9606.ENSP00000229135	9606.ENSP00000356438	0	0	0	0	0.099	0	0	0.804	0.816
IFNG	STAT1	9606.ENSP00000229135	9606.ENSP00000354394	0	0	0	0	0.131	0	0.5	0.971	0.986
IFNG	TNF	9606.ENSP00000229135	9606.ENSP00000398698	0	0	0	0	0.202	0	0	0.99	0.991
JUN	MMP2	9606.ENSP00000360266	9606.ENSP00000219070	0	0	0	0	0	0	0	0.633	0.633
JUN	TGFB1	9606.ENSP00000360266	9606.ENSP00000221930	0	0	0	0	0.103	0	0	0.703	0.722
JUN	MPO	9606.ENSP00000360266	9606.ENSP00000225275	0	0	0	0	0.055	0	0	0.459	0.467
JUN	NFKB1	9606.ENSP00000360266	9606.ENSP00000226574	0	0	0	0	0.093	0.292	0	0.992	0.994
JUN	MMP13	9606.ENSP00000360266	9606.ENSP00000260302	0	0	0	0	0	0	0	0.575	0.575
JUN	KDR	9606.ENSP00000360266	9606.ENSP00000263923	0	0	0	0	0	0.053	0	0.493	0.499
JUN	PPARG	9606.ENSP00000360266	9606.ENSP00000287820	0	0	0	0	0	0.057	0.5	0.706	0.849
JUN	MMP3	9606.ENSP00000360266	9606.ENSP00000299855	0	0	0	0	0	0	0	0.587	0.587
JUN	MET	9606.ENSP00000360266	9606.ENSP00000317272	0	0	0	0	0	0.085	0	0.519	0.541
JUN	STAT1	9606.ENSP00000360266	9606.ENSP00000354394	0	0	0	0	0.055	0.328	0	0.869	0.91
JUN	PARP1	9606.ENSP00000360266	9606.ENSP00000355759	0	0	0	0	0	0.462	0	0.653	0.805
JUN	PTGS2	9606.ENSP00000360266	9606.ENSP00000356438	0	0	0	0	0.166	0	0	0.846	0.866
JUN	PIK3R1	9606.ENSP00000360266	9606.ENSP00000428056	0	0	0	0	0.049	0.127	0	0.574	0.615
JUN	MMP9	9606.ENSP00000360266	9606.ENSP00000361405	0	0	0	0	0	0.51	0	0.738	0.866
JUN	TNF	9606.ENSP00000360266	9606.ENSP00000398698	0	0	0	0	0.151	0	0.9	0.881	0.989
JUN	MAPK8	9606.ENSP00000360266	9606.ENSP00000378974	0	0	0	0	0.049	0.997	0.9	0.978	0.999
KDR	MMP2	9606.ENSP00000263923	9606.ENSP00000219070	0	0	0	0	0.086	0	0	0.61	0.628
KDR	TGFB1	9606.ENSP00000263923	9606.ENSP00000221930	0	0	0	0	0	0.063	0	0.727	0.734
KDR	NFKB1	9606.ENSP00000263923	9606.ENSP00000226574	0	0	0	0	0.061	0	0	0.449	0.461
KDR	MMP3	9606.ENSP00000263923	9606.ENSP00000299855	0	0	0	0	0	0	0	0.404	0.404
KDR	PARP1	9606.ENSP00000263923	9606.ENSP00000355759	0	0	0	0	0	0	0	0.435	0.435
KDR	PTGS2	9606.ENSP00000263923	9606.ENSP00000356438	0	0	0	0	0.079	0	0	0.491	0.511
KDR	TNF	9606.ENSP00000263923	9606.ENSP00000398698	0	0	0	0	0.056	0	0	0.611	0.617
KDR	PPARG	9606.ENSP00000263923	9606.ENSP00000287820	0	0	0	0	0	0.045	0	0.642	0.644
KDR	MMP9	9606.ENSP00000263923	9606.ENSP00000361405	0	0	0	0	0.057	0	0	0.807	0.811
KDR	MET	9606.ENSP00000263923	9606.ENSP00000317272	0	0	0	0.568	0	0.345	0	0.782	0.851
KDR	PIK3R1	9606.ENSP00000263923	9606.ENSP00000428056	0	0	0	0	0.049	0.153	0.9	0.377	0.943
MAOA	PPARG	9606.ENSP00000340684	9606.ENSP00000287820	0	0	0	0	0.147	0.054	0	0.322	0.405
MAOA	TNF	9606.ENSP00000340684	9606.ENSP00000398698	0	0	0	0	0	0	0	0.409	0.409
MAOA	PTGS2	9606.ENSP00000340684	9606.ENSP00000356438	0	0	0	0	0	0	0	0.466	0.466
MAPK8	MMP2	9606.ENSP00000378974	9606.ENSP00000219070	0	0	0	0	0	0	0	0.512	0.512
MAPK8	TGFB1	9606.ENSP00000378974	9606.ENSP00000221930	0	0	0	0	0.042	0	0	0.534	0.534
MAPK8	NFKB1	9606.ENSP00000378974	9606.ENSP00000226574	0	0	0	0	0.067	0.072	0.9	0.869	0.987
MAPK8	PPARG	9606.ENSP00000378974	9606.ENSP00000287820	0	0	0	0	0	0	0	0.505	0.505
MAPK8	STAT1	9606.ENSP00000378974	9606.ENSP00000354394	0	0	0	0	0.047	0	0	0.493	0.496
MAPK8	PARP1	9606.ENSP00000378974	9606.ENSP00000355759	0	0	0	0	0.044	0	0	0.527	0.528
MAPK8	PTGS2	9606.ENSP00000378974	9606.ENSP00000356438	0	0	0	0	0.086	0	0	0.583	0.602
MAPK8	MMP9	9606.ENSP00000378974	9606.ENSP00000361405	0	0	0	0	0	0	0	0.735	0.735
MAPK8	PIK3R1	9606.ENSP00000378974	9606.ENSP00000428056	0	0	0	0	0.049	0.51	0	0.376	0.683
MAPK8	TNF	9606.ENSP00000378974	9606.ENSP00000398698	0	0	0	0	0	0	0	0.89	0.89
MET	MMP2	9606.ENSP00000317272	9606.ENSP00000219070	0	0	0	0	0.069	0	0	0.694	0.703
MET	TGFB1	9606.ENSP00000317272	9606.ENSP00000221930	0	0	0	0	0.067	0.126	0	0.706	0.739
MET	NFKB1	9606.ENSP00000317272	9606.ENSP00000226574	0	0	0	0	0.053	0.095	0	0.41	0.45
MET	PTGS2	9606.ENSP00000317272	9606.ENSP00000356438	0	0	0	0	0.056	0	0	0.413	0.422
MET	TNF	9606.ENSP00000317272	9606.ENSP00000398698	0	0	0	0	0	0.057	0	0.651	0.657
MET	PARP1	9606.ENSP00000317272	9606.ENSP00000355759	0	0	0	0	0.067	0	0	0.692	0.701
MET	MMP9	9606.ENSP00000317272	9606.ENSP00000361405	0	0	0	0	0.049	0	0	0.744	0.746
MET	PIK3R1	9606.ENSP00000317272	9606.ENSP00000428056	0	0	0	0	0	0.197	0.65	0.582	0.872
MMP13	MMP2	9606.ENSP00000260302	9606.ENSP00000219070	0	0	0	0.886	0.084	0	0.4	0.146	0.49
MMP13	TGFB1	9606.ENSP00000260302	9606.ENSP00000221930	0	0	0	0	0	0	0	0.664	0.664
MMP13	NFKB1	9606.ENSP00000260302	9606.ENSP00000226574	0	0	0	0	0.067	0	0	0.478	0.492
MMP13	PPARG	9606.ENSP00000260302	9606.ENSP00000287820	0	0	0	0	0	0	0	0.423	0.423
MMP13	STAT1	9606.ENSP00000260302	9606.ENSP00000354394	0	0	0	0	0.057	0	0	0.546	0.554
MMP13	MMP3	9606.ENSP00000260302	9606.ENSP00000299855	0	0	0.068	0.943	0.206	0	0.4	0.119	0.557
MMP13	MMP9	9606.ENSP00000260302	9606.ENSP00000361405	0	0	0	0.79	0.134	0	0.4	0.272	0.589
MMP13	PTGS2	9606.ENSP00000260302	9606.ENSP00000356438	0	0	0	0	0.072	0	0	0.649	0.66
MMP13	TNF	9606.ENSP00000260302	9606.ENSP00000398698	0	0	0	0	0.069	0	0	0.704	0.712
MMP2	STAT1	9606.ENSP00000219070	9606.ENSP00000354394	0	0	0	0	0.085	0	0	0.384	0.412
MMP2	MPO	9606.ENSP00000219070	9606.ENSP00000225275	0	0	0	0	0.048	0	0	0.471	0.474
MMP2	PARP1	9606.ENSP00000219070	9606.ENSP00000355759	0	0	0	0	0	0	0	0.479	0.479
MMP2	PPARG	9606.ENSP00000219070	9606.ENSP00000287820	0	0	0	0	0	0	0	0.511	0.511
MMP2	MMP3	9606.ENSP00000219070	9606.ENSP00000299855	0	0	0.061	0.875	0.128	0	0.4	0.152	0.527
MMP2	NFKB1	9606.ENSP00000219070	9606.ENSP00000226574	0	0	0	0	0.074	0	0	0.583	0.597
MMP2	TNF	9606.ENSP00000219070	9606.ENSP00000398698	0	0	0	0	0.074	0	0	0.72	0.729
MMP2	PTGS2	9606.ENSP00000219070	9606.ENSP00000356438	0	0	0	0	0.079	0	0	0.755	0.764
MMP2	MMP9	9606.ENSP00000219070	9606.ENSP00000361405	0	0	0.061	0.927	0.128	0	0.9	0.116	0.918
MMP2	TGFB1	9606.ENSP00000219070	9606.ENSP00000221930	0	0	0	0	0.07	0.6	0.4	0.85	0.962
MMP3	TGFB1	9606.ENSP00000299855	9606.ENSP00000221930	0	0	0	0	0	0	0.4	0.661	0.787
MMP3	MPO	9606.ENSP00000299855	9606.ENSP00000225275	0	0	0	0	0.048	0	0	0.614	0.616
MMP3	NFKB1	9606.ENSP00000299855	9606.ENSP00000226574	0	0	0	0	0.088	0	0	0.68	0.695
MMP3	PPARG	9606.ENSP00000299855	9606.ENSP00000287820	0	0	0	0	0	0	0	0.423	0.423
MMP3	STAT1	9606.ENSP00000299855	9606.ENSP00000354394	0	0	0	0	0.098	0	0	0.372	0.409
MMP3	PTGS2	9606.ENSP00000299855	9606.ENSP00000356438	0	0	0	0	0.102	0	0	0.65	0.673
MMP3	TNF	9606.ENSP00000299855	9606.ENSP00000398698	0	0	0	0	0.086	0	0	0.846	0.853
MMP3	MMP9	9606.ENSP00000299855	9606.ENSP00000361405	0	0	0.075	0.784	0.145	0	0.9	0.514	0.956
MMP9	TGFB1	9606.ENSP00000361405	9606.ENSP00000221930	0	0	0	0	0.082	0.599	0.4	0.872	0.968
MMP9	MPO	9606.ENSP00000361405	9606.ENSP00000225275	0	0	0	0	0.085	0	0	0.967	0.969
MMP9	NFKB1	9606.ENSP00000361405	9606.ENSP00000226574	0	0	0	0	0.106	0	0	0.788	0.802
MMP9	PPARG	9606.ENSP00000361405	9606.ENSP00000287820	0	0	0	0	0	0	0	0.765	0.765
MMP9	STAT1	9606.ENSP00000361405	9606.ENSP00000354394	0	0	0	0	0.106	0	0	0.707	0.727
MMP9	PARP1	9606.ENSP00000361405	9606.ENSP00000355759	0	0	0	0	0	0	0	0.553	0.553
MMP9	PTGS2	9606.ENSP00000361405	9606.ENSP00000356438	0	0	0	0	0.176	0	0	0.785	0.815
MMP9	TNF	9606.ENSP00000361405	9606.ENSP00000398698	0	0	0	0	0.207	0	0	0.915	0.93
MPO	TGFB1	9606.ENSP00000225275	9606.ENSP00000221930	0	0	0	0	0	0	0	0.519	0.519
MPO	PPARG	9606.ENSP00000225275	9606.ENSP00000287820	0	0	0	0	0.047	0	0	0.483	0.486
MPO	NFKB1	9606.ENSP00000225275	9606.ENSP00000226574	0	0	0	0	0	0	0	0.518	0.518
MPO	PTGS2	9606.ENSP00000225275	9606.ENSP00000356438	0	0	0	0	0.075	0	0	0.628	0.641
MPO	TNF	9606.ENSP00000225275	9606.ENSP00000398698	0	0	0	0	0.097	0	0	0.822	0.832
NFKB1	TGFB1	9606.ENSP00000226574	9606.ENSP00000221930	0	0	0	0	0.126	0	0	0.683	0.711
NFKB1	PIK3R1	9606.ENSP00000226574	9606.ENSP00000428056	0	0	0	0	0.058	0.052	0	0.615	0.626
NFKB1	PARP1	9606.ENSP00000226574	9606.ENSP00000355759	0	0	0	0	0.047	0.609	0	0.575	0.828
NFKB1	PTGS2	9606.ENSP00000226574	9606.ENSP00000356438	0	0	0	0	0.1	0.203	0	0.798	0.842
NFKB1	STAT1	9606.ENSP00000226574	9606.ENSP00000354394	0	0	0	0	0.129	0.045	0	0.918	0.926
NFKB1	PPARG	9606.ENSP00000226574	9606.ENSP00000287820	0	0	0	0	0.087	0.292	0.75	0.851	0.972
NFKB1	TNF	9606.ENSP00000226574	9606.ENSP00000398698	0	0	0	0	0.194	0	0.9	0.995	0.999
PARP1	TGFB1	9606.ENSP00000355759	9606.ENSP00000221930	0	0	0	0	0.042	0	0	0.4	0.4
PARP1	PPARG	9606.ENSP00000355759	9606.ENSP00000287820	0	0	0	0	0.067	0	0	0.623	0.633
PARP1	STAT1	9606.ENSP00000355759	9606.ENSP00000354394	0	0	0	0	0.064	0	0	0.439	0.452
PARP1	PTGS2	9606.ENSP00000355759	9606.ENSP00000356438	0	0	0	0	0.084	0	0	0.479	0.502
PARP1	TNF	9606.ENSP00000355759	9606.ENSP00000398698	0	0	0	0	0	0	0	0.735	0.735
PIK3R1	TGFB1	9606.ENSP00000428056	9606.ENSP00000221930	0	0	0	0	0.042	0.292	0	0.302	0.485
PIK3R1	STAT1	9606.ENSP00000428056	9606.ENSP00000354394	0	0	0	0	0.049	0	0.5	0.503	0.743
PPARG	TGFB1	9606.ENSP00000287820	9606.ENSP00000221930	0	0	0	0	0.105	0	0.75	0.68	0.922
PPARG	PTGS2	9606.ENSP00000287820	9606.ENSP00000356438	0	0	0	0	0.063	0	0	0.729	0.735
PPARG	TNF	9606.ENSP00000287820	9606.ENSP00000398698	0	0	0	0	0.099	0	0	0.795	0.807
PPARG	STAT1	9606.ENSP00000287820	9606.ENSP00000354394	0	0	0	0	0.083	0.294	0	0.74	0.817
PTGS2	TGFB1	9606.ENSP00000356438	9606.ENSP00000221930	0	0	0	0	0.084	0	0	0.673	0.688
PTGS2	STAT1	9606.ENSP00000356438	9606.ENSP00000354394	0	0	0	0	0.084	0	0	0.585	0.604
PTGS2	TNF	9606.ENSP00000356438	9606.ENSP00000398698	0	0	0	0	0.185	0	0	0.901	0.916
STAT1	TGFB1	9606.ENSP00000354394	9606.ENSP00000221930	0	0	0	0	0.055	0.171	0	0.585	0.647
STAT1	TNF	9606.ENSP00000354394	9606.ENSP00000398698	0	0	0	0	0.121	0	0	0.864	0.875
TGFB1	TNF	9606.ENSP00000221930	9606.ENSP00000398698	0	0	0	0	0.125	0	0	0.935	0.941
