# Supplementary material for: Quercetagetin alleviates inflammatory osteoclastogenesis and collagen antibody-induced arthritis via Nrf2 signaling and Pten/AKT/Nfatc1 axis
Source: Arthritis Res Ther. 2025 Mar 8;27:54. doi: 10.1186/s13075-025-03522-x (PMC11889843; doi:10.1186/s13075-025-03522-x)
Supplement: Supplementary file 5 — Supplementary Material 5 [file 13075_2025_3522_MOESM5_ESM.xlsx]

## Sheet: david-all terms
Category	Term	Count	%	PValue	Genes	List Total	Pop Hits	Pop Total	Fold Enrichment	Bonferroni	Benjamini	FDR
GOTERM_BP_DIRECT	GO:0009410~response to xenobiotic stimulus	13	38.2353	1.48163e-14	ABCC1, JUN, HSP90AA1, TGFB1, ABCB1, HSP90AB1, STAT1, MMP2, PTGS2, TNF, ADORA2A, CDK1, PPARG	34	277	19462	26.8641	1.79702e-11	1.80167e-11	1.63128e-11
KEGG_PATHWAY	hsa04657:IL-17 signaling pathway	12	35.2941	2.36219e-14	GSK3B, HSP90AA1, JUN, MAPK8, MMP13, HSP90AB1, IFNG, MMP3, PTGS2, TNF, MMP9, NFKB1	34	94	8586	32.2378	4.7532e-12	4.77162e-12	2.2677e-12
GOTERM_MF_DIRECT	GO:0019899~enzyme binding	14	41.1765	3.53853e-14	APP, JUN, HSP90AA1, TGFB1, HSP90AB1, PARP1, STAT1, PTGS2, EGFR, NFKB1, MAPK8, ADORA2A, AKT1, PPARG	34	388	18976	20.1383	9.56235e-12	9.55403e-12	7.74938e-12
KEGG_PATHWAY	hsa05418:Fluid shear stress and atherosclerosis	12	35.2941	1.91879e-12	HSP90AA1, JUN, MAPK8, HSP90AB1, IFNG, MMP2, KDR, AKT1, PIK3R1, TNF, MMP9, NFKB1	34	139	8586	21.8011	3.85678e-10	1.93798e-10	9.21019e-11
GOTERM_BP_DIRECT	GO:0034614~cellular response to reactive oxygen species	8	23.5294	2.97691e-12	JUN, MAPK8, MMP2, MMP3, AKR1C3, AKT1, MMP9, EGFR	34	53	19462	86.4018	3.62295e-09	1.80996e-09	1.63879e-09
KEGG_PATHWAY	hsa05200:Pathways in cancer	17	50	1.6045e-11	GSK3B, JUN, HSP90AA1, TGFB1, HSP90AB1, STAT1, MMP2, PIK3R1, PTGS2, MMP9, EGFR, NFKB1, MAPK8, IFNG, AKT1, PPARG, MET	34	531	8586	8.08475	3.22506e-09	1.08037e-09	5.13441e-10
GOTERM_BP_DIRECT	GO:0051897~positive regulation of protein kinase B signaling	10	29.4118	1.65143e-11	APP, HSP90AA1, TGFB1, HSP90AB1, AKR1C3, KDR, AKR1C2, TNF, MET, EGFR	34	185	19462	30.9412	2.0098e-08	6.69381e-09	6.06076e-09
GOTERM_BP_DIRECT	GO:0042307~positive regulation of protein import into nucleus	7	20.5882	8.56757e-11	HSP90AA1, TGFB1, HSP90AB1, IFNG, CDK1, PIK3R1, PTGS2	34	43	19462	93.1833	1.04267e-07	2.60454e-08	2.35822e-08
GOTERM_BP_DIRECT	GO:0045429~positive regulation of nitric oxide biosynthetic process	7	20.5882	1.50182e-10	APP, HSP90AA1, HSP90AB1, IFNG, AKT1, PTGS2, TNF	34	47	19462	85.2528	1.82771e-07	3.53811e-08	3.2035e-08
GOTERM_BP_DIRECT	GO:0033138~positive regulation of peptidyl-serine phosphorylation	8	23.5294	1.74578e-10	APP, HSP90AA1, TGFB1, HSP90AB1, AKT1, PTGS2, TNF, EGFR	34	93	19462	49.2397	2.12461e-07	3.53811e-08	3.2035e-08
KEGG_PATHWAY	hsa05417:Lipid and atherosclerosis	12	35.2941	2.24475e-10	GSK3B, HSP90AA1, JUN, MAPK8, HSP90AB1, MMP3, AKT1, PPARG, PIK3R1, TNF, MMP9, NFKB1	34	215	8586	14.0947	4.51195e-08	1.1336e-08	5.3874e-09
GOTERM_BP_DIRECT	GO:0043066~negative regulation of apoptotic process	12	35.2941	7.84832e-10	GSK3B, MAPK8, HSP90AB1, CDK1, KDR, AKT1, PIK3R1, MPO, TNF, MMP9, EGFR, NFKB1	34	542	19462	12.6733	9.5514e-07	1.36337e-07	1.23443e-07
KEGG_PATHWAY	hsa04926:Relaxin signaling pathway	10	29.4118	8.37985e-10	JUN, MAPK8, TGFB1, MMP13, MMP2, AKT1, PIK3R1, MMP9, EGFR, NFKB1	34	129	8586	19.5759	1.68435e-07	3.38546e-08	1.60893e-08
KEGG_PATHWAY	hsa04380:Osteoclast differentiation	10	29.4118	1.25871e-09	JUN, MAPK8, TGFB1, IFNG, STAT1, AKT1, PPARG, PIK3R1, TNF, NFKB1	34	135	8586	18.7059	2.53002e-07	4.23767e-08	2.01394e-08
GOTERM_BP_DIRECT	GO:0010629~negative regulation of gene expression	10	29.4118	2.08259e-09	GSK3B, APP, TGFB1, IFNG, CDK1, KDR, AKT1, PPARG, TNF, NFKB1	34	319	19462	17.9439	2.53451e-06	3.16554e-07	2.86616e-07
KEGG_PATHWAY	hsa05215:Prostate cancer	9	26.4706	2.1801e-09	GSK3B, HSP90AA1, HSP90AB1, MMP3, AKT1, PIK3R1, MMP9, EGFR, NFKB1	34	97	8586	23.4306	4.38201e-07	6.29115e-08	2.98986e-08
KEGG_PATHWAY	hsa04933:AGE-RAGE signaling pathway in diabetic complications	9	26.4706	2.78526e-09	JUN, MAPK8, TGFB1, STAT1, MMP2, AKT1, PIK3R1, TNF, NFKB1	34	100	8586	22.7276	5.59836e-07	7.03277e-08	3.34231e-08
GOTERM_BP_DIRECT	GO:0001934~positive regulation of protein phosphorylation	9	26.4706	3.15876e-09	APP, HSP90AA1, TGFB1, IFNG, KDR, AKT1, TNF, MMP9, EGFR	34	226	19462	22.7952	3.8442e-06	4.26784e-07	3.86422e-07
GOTERM_BP_DIRECT	GO:0071276~cellular response to cadmium ion	6	17.6471	3.70685e-09	JUN, MAPK8, AKR1C3, AKT1, MMP9, EGFR	34	36	19462	95.402	4.51123e-06	4.50753e-07	4.08125e-07
GOTERM_MF_DIRECT	GO:0042802~identical protein binding	17	50	5.85412e-09	APP, JUN, HSP90AA1, TGFB1, HSP90AB1, PARP1, STAT1, TNF, MMP9, EGFR, NFKB1, ADORA2A, KDR, AKT1, PPARG, MET, ABCG2	34	1737	18976	5.46229	1.58061e-06	7.90306e-07	6.41026e-07
KEGG_PATHWAY	hsa04668:TNF signaling pathway	9	26.4706	7.94134e-09	JUN, MAPK8, MMP3, AKT1, PIK3R1, PTGS2, TNF, MMP9, NFKB1	34	114	8586	19.9365	1.59621e-06	1.78239e-07	8.47076e-08
GOTERM_BP_DIRECT	GO:0048661~positive regulation of smooth muscle cell proliferation	6	17.6471	4.78858e-08	TGFB1, STAT1, MMP2, AKT1, PTGS2, TNF	34	59	19462	58.2114	5.82753e-05	5.29356e-06	4.79294e-06
GOTERM_BP_DIRECT	GO:0043065~positive regulation of apoptotic process	9	26.4706	7.08225e-08	APP, JUN, MAPK8, TGFB1, MMP2, PPARG, PTGS2, TNF, MMP9	34	337	19462	15.287	8.61872e-05	7.17668e-06	6.49796e-06
KEGG_PATHWAY	hsa04932:Non-alcoholic fatty liver disease	9	26.4706	8.91333e-08	GSK3B, JUN, MAPK8, TGFB1, AKT1, PPARG, PIK3R1, TNF, NFKB1	34	155	8586	14.663	1.79156e-05	1.59969e-06	7.60251e-07
KEGG_PATHWAY	hsa05142:Chagas disease	8	23.5294	8.99748e-08	JUN, MAPK8, TGFB1, IFNG, AKT1, PIK3R1, TNF, NFKB1	34	102	8586	19.8062	1.80848e-05	1.59969e-06	7.60251e-07
KEGG_PATHWAY	hsa05208:Chemical carcinogenesis - reactive oxygen species	10	29.4118	1.02634e-07	JUN, MAPK8, AKR1C1, AKR1C3, AKR1C2, AKT1, PIK3R1, MET, EGFR, NFKB1	34	223	8586	11.3242	2.06292e-05	1.59969e-06	7.60251e-07
KEGG_PATHWAY	hsa04625:C-type lectin receptor signaling pathway	8	23.5294	1.02951e-07	JUN, MAPK8, STAT1, AKT1, PIK3R1, PTGS2, TNF, NFKB1	34	104	8586	19.4253	2.06929e-05	1.59969e-06	7.60251e-07
KEGG_PATHWAY	hsa05161:Hepatitis B	9	26.4706	1.25614e-07	JUN, MAPK8, TGFB1, STAT1, AKT1, PIK3R1, TNF, MMP9, NFKB1	34	162	8586	14.0294	2.5248e-05	1.8004e-06	8.55635e-07
KEGG_PATHWAY	hsa04659:Th17 cell differentiation	8	23.5294	1.33693e-07	HSP90AA1, JUN, MAPK8, TGFB1, HSP90AB1, IFNG, STAT1, NFKB1	34	108	8586	18.7059	2.68719e-05	1.8004e-06	8.55635e-07
GOTERM_MF_DIRECT	GO:0030235~nitric-oxide synthase regulator activity	4	11.7647	2.66742e-07	HSP90AA1, HSP90AB1, AKT1, EGFR	34	8	18976	279.059	7.20178e-05	2.40068e-05	1.94722e-05
KEGG_PATHWAY	hsa04660:T cell receptor signaling pathway	8	23.5294	2.92405e-07	GSK3B, JUN, MAPK8, IFNG, AKT1, PIK3R1, TNF, NFKB1	34	121	8586	16.6962	5.87716e-05	3.69161e-06	1.75443e-06
KEGG_PATHWAY	hsa05212:Pancreatic cancer	7	20.5882	3.60717e-07	MAPK8, TGFB1, STAT1, AKT1, PIK3R1, EGFR, NFKB1	34	76	8586	23.2593	7.25016e-05	4.28617e-06	2.03699e-06
KEGG_PATHWAY	hsa05140:Leishmaniasis	7	20.5882	3.90142e-07	JUN, TGFB1, IFNG, STAT1, PTGS2, TNF, NFKB1	34	77	8586	22.9572	7.84155e-05	4.37826e-06	2.08076e-06
GOTERM_MF_DIRECT	GO:0019903~protein phosphatase binding	6	17.6471	4.84463e-07	HSP90AA1, MAPK8, PPARG, PIK3R1, MET, EGFR	34	91	18976	36.799	0.000130796	3.27012e-05	2.65243e-05
KEGG_PATHWAY	hsa04915:Estrogen signaling pathway	8	23.5294	6.82427e-07	HSP90AA1, JUN, HSP90AB1, MMP2, AKT1, PIK3R1, MMP9, EGFR	34	137	8586	14.7462	0.000137158	7.03108e-06	3.3415e-06
KEGG_PATHWAY	hsa05415:Diabetic cardiomyopathy	9	26.4706	7.10749e-07	GSK3B, MAPK8, TGFB1, PARP1, MMP2, AKT1, PIK3R1, MMP9, NFKB1	34	203	8586	11.1959	0.00014285	7.03108e-06	3.3415e-06
KEGG_PATHWAY	hsa05210:Colorectal cancer	7	20.5882	7.55008e-07	GSK3B, JUN, MAPK8, TGFB1, AKT1, PIK3R1, EGFR	34	86	8586	20.5547	0.000151745	7.03108e-06	3.3415e-06
KEGG_PATHWAY	hsa05205:Proteoglycans in cancer	9	26.4706	7.65761e-07	TGFB1, MMP2, KDR, AKT1, PIK3R1, TNF, MET, MMP9, EGFR	34	205	8586	11.0867	0.000153906	7.03108e-06	3.3415e-06
KEGG_PATHWAY	hsa05235:PD-L1 expression and PD-1 checkpoint pathway in cancer	7	20.5882	9.25625e-07	JUN, IFNG, STAT1, AKT1, PIK3R1, EGFR, NFKB1	34	89	8586	19.8619	0.000186033	8.1294e-06	3.86348e-06
GOTERM_BP_DIRECT	GO:1904646~cellular response to beta-amyloid	5	14.7059	1.0628e-06	GSK3B, APP, ABCC1, PARP1, TNF	34	46	19462	62.2187	0.0012926	9.9413e-05	9.00113e-05
GOTERM_CC_DIRECT	GO:0032991~macromolecular complex	10	29.4118	1.06384e-06	APP, HSP90AA1, HSP90AB1, PARP1, STAT1, AKT1, PIK3R1, PTGS2, TNF, EGFR	34	702	20660	8.65594	0.000180837	0.000180853	0.000155321
GOTERM_BP_DIRECT	GO:0071407~cellular response to organic cyclic compound	5	14.7059	1.37499e-06	TGFB1, HSP90AB1, STAT1, CDK1, TNF	34	49	19462	58.4094	0.00167197	0.000119428	0.000108133
KEGG_PATHWAY	hsa01522:Endocrine resistance	7	20.5882	1.63626e-06	JUN, MAPK8, MMP2, AKT1, PIK3R1, MMP9, EGFR	34	98	8586	18.0378	0.000328834	1.37719e-05	6.54504e-06
KEGG_PATHWAY	hsa05160:Hepatitis C	8	23.5294	1.78776e-06	GSK3B, IFNG, STAT1, AKT1, PIK3R1, TNF, EGFR, NFKB1	34	158	8586	12.7863	0.000359276	1.44451e-05	6.865e-06
GOTERM_BP_DIRECT	GO:0010628~positive regulation of gene expression	9	26.4706	1.86959e-06	GSK3B, APP, MAPK8, TGFB1, IFNG, CDK1, AKT1, PPARG, TNF	34	519	19462	9.92622	0.00227271	0.00014256	0.000129078
GOTERM_BP_DIRECT	GO:1902895~positive regulation of pri-miRNA transcription from RNA polymerase II promoter	5	14.7059	1.89128e-06	JUN, TGFB1, PPARG, TNF, EGFR	34	53	19462	54.0011	0.00229904	0.00014256	0.000129078
GOTERM_BP_DIRECT	GO:1904645~response to beta-amyloid	4	11.7647	1.99303e-06	MMP13, MMP2, MMP3, MMP9	34	15	19462	152.643	0.00242258	0.00014256	0.000129078
KEGG_PATHWAY	hsa04914:Progesterone-mediated oocyte maturation	7	20.5882	2.07058e-06	HSP90AA1, CCNB1, MAPK8, HSP90AB1, CDK1, AKT1, PIK3R1	34	102	8586	17.3304	0.000416101	1.60868e-05	7.64522e-06
GOTERM_BP_DIRECT	GO:0031334~positive regulation of protein complex assembly	5	14.7059	2.19754e-06	GSK3B, TGFB1, IFNG, MMP3, TNF	34	55	19462	52.0374	0.00267083	0.000148456	0.000134416
GOTERM_BP_DIRECT	GO:1903078~positive regulation of protein localization to plasma membrane	5	14.7059	2.36376e-06	IFNG, AKT1, PIK3R1, TNF, EGFR	34	56	19462	51.1082	0.00287256	0.00015128	0.000136973
KEGG_PATHWAY	hsa04620:Toll-like receptor signaling pathway	7	20.5882	2.89496e-06	JUN, MAPK8, STAT1, AKT1, PIK3R1, TNF, NFKB1	34	108	8586	16.3676	0.000581719	2.16586e-05	1.02932e-05
GOTERM_BP_DIRECT	GO:0009612~response to mechanical stimulus	5	14.7059	2.91858e-06	MAPK8, STAT1, MMP2, PPARG, MPO	34	59	19462	48.5095	0.00354561	0.000172076	0.000155802
GOTERM_BP_DIRECT	GO:0048143~astrocyte activation	4	11.7647	2.97171e-06	APP, IFNG, ADORA2A, TNF	34	17	19462	134.685	0.00361004	0.000172076	0.000155802
GOTERM_BP_DIRECT	GO:0045944~positive regulation of transcription from RNA polymerase II promoter	12	35.2941	3.31468e-06	APP, JUN, TGFB1, PARP1, STAT1, AKT1, PPARG, PIK3R1, TNF, MET, EGFR, NFKB1	34	1232	19462	5.57544	0.00402584	0.000183211	0.000165885
KEGG_PATHWAY	hsa05145:Toxoplasmosis	7	20.5882	3.39774e-06	MAPK8, TGFB1, IFNG, STAT1, AKT1, TNF, NFKB1	34	111	8586	15.9253	0.000682714	2.45123e-05	1.16494e-05
KEGG_PATHWAY	hsa05321:Inflammatory bowel disease	6	17.6471	4.28622e-06	JUN, TGFB1, IFNG, STAT1, TNF, NFKB1	34	65	8586	23.3104	0.000861162	2.98558e-05	1.41889e-05
KEGG_PATHWAY	hsa04917:Prolactin signaling pathway	6	17.6471	6.19547e-06	GSK3B, MAPK8, STAT1, AKT1, PIK3R1, NFKB1	34	70	8586	21.6454	0.00124452	4.17162e-05	1.98255e-05
KEGG_PATHWAY	hsa05167:Kaposi sarcoma-associated herpesvirus infection	8	23.5294	7.00448e-06	GSK3B, JUN, MAPK8, STAT1, AKT1, PIK3R1, PTGS2, NFKB1	34	194	8586	10.4136	0.00140692	4.56421e-05	2.16913e-05
GOTERM_BP_DIRECT	GO:0051247~positive regulation of protein metabolic process	4	11.7647	8.77391e-06	APP, MAPK8, TGFB1, AKT1	34	24	19462	95.402	0.0106211	0.000463873	0.000420003
GOTERM_MF_DIRECT	GO:0018636~phenanthrene 9,10-monooxygenase activity	3	8.82353	8.78872e-06	AKR1C1, AKR1C3, AKR1C2	34	3	18976	558.118	0.00237015	0.000474591	0.000384946
KEGG_PATHWAY	hsa04510:Focal adhesion	8	23.5294	9.4378e-06	GSK3B, JUN, MAPK8, KDR, AKT1, PIK3R1, MET, EGFR	34	203	8586	9.9519	0.00189521	5.95761e-05	2.83134e-05
GOTERM_BP_DIRECT	GO:0043491~protein kinase B signaling	5	14.7059	1.03928e-05	TGFB1, KDR, AKT1, PIK3R1, TNF	34	81	19462	35.3341	0.0125684	0.000526568	0.000476769
KEGG_PATHWAY	hsa04210:Apoptosis	7	20.5882	1.10188e-05	JUN, MAPK8, PARP1, AKT1, PIK3R1, TNF, NFKB1	34	136	8586	12.9978	0.00221234	6.63266e-05	3.15216e-05
KEGG_PATHWAY	hsa01521:EGFR tyrosine kinase inhibitor resistance	6	17.6471	1.12572e-05	GSK3B, KDR, AKT1, PIK3R1, MET, EGFR	34	79	8586	19.1794	0.00226015	6.63266e-05	3.15216e-05
KEGG_PATHWAY	hsa05135:Yersinia infection	7	20.5882	1.14922e-05	GSK3B, JUN, MAPK8, AKT1, PIK3R1, TNF, NFKB1	34	137	8586	12.903	0.00230729	6.63266e-05	3.15216e-05
KEGG_PATHWAY	hsa05162:Measles	7	20.5882	1.1982e-05	GSK3B, JUN, MAPK8, STAT1, AKT1, PIK3R1, NFKB1	34	138	8586	12.8095	0.0024055	6.72325e-05	3.19521e-05
KEGG_PATHWAY	hsa05170:Human immunodeficiency virus 1 infection	8	23.5294	1.25371e-05	CCNB1, JUN, MAPK8, CDK1, AKT1, PIK3R1, TNF, NFKB1	34	212	8586	9.52941	0.0025168	6.84457e-05	3.25286e-05
KEGG_PATHWAY	hsa04010:MAPK signaling pathway	9	26.4706	1.3424e-05	JUN, MAPK8, TGFB1, KDR, AKT1, TNF, MET, EGFR, NFKB1	34	301	8586	7.55071	0.00269461	7.13594e-05	3.39134e-05
GOTERM_MF_DIRECT	GO:0031625~ubiquitin protein ligase binding	7	20.5882	1.51436e-05	GSK3B, HSP90AA1, JUN, ABCB1, HSP90AB1, PARP1, EGFR	34	315	18976	12.4026	0.00408046	0.000681463	0.000552742
GOTERM_BP_DIRECT	GO:0030198~extracellular matrix organization	6	17.6471	1.59915e-05	APP, MMP13, MMP2, MMP3, TNF, MMP9	34	190	19462	18.0762	0.0192736	0.000777825	0.000704265
KEGG_PATHWAY	hsa04012:ErbB signaling pathway	6	17.6471	1.6118e-05	GSK3B, JUN, MAPK8, AKT1, PIK3R1, EGFR	34	85	8586	17.8256	0.0032345	8.34831e-05	3.96751e-05
GOTERM_BP_DIRECT	GO:0071395~cellular response to jasmonic acid stimulus	3	8.82353	1.66932e-05	AKR1C1, AKR1C3, AKR1C2	34	4	19462	429.309	0.0201108	0.000780728	0.000706893
GOTERM_CC_DIRECT	GO:0005576~extracellular region	14	41.1765	1.7093e-05	APP, HSP90AA1, TGFB1, HSP90AB1, MMP2, MMP3, MPO, TNF, MMP9, NFKB1, MMP13, IFNG, KDR, MET	34	2213	20660	3.84413	0.00290161	0.0014529	0.00124779
GOTERM_BP_DIRECT	GO:0001774~microglial cell activation	4	11.7647	1.74782e-05	APP, JUN, IFNG, TNF	34	30	19462	76.3216	0.0210465	0.000787166	0.000712722
KEGG_PATHWAY	hsa05226:Gastric cancer	7	20.5882	1.85768e-05	GSK3B, TGFB1, ABCB1, AKT1, PIK3R1, MET, EGFR	34	149	8586	11.8638	0.00372701	9.38129e-05	4.45843e-05
GOTERM_MF_DIRECT	GO:0003682~chromatin binding	8	23.5294	2.04484e-05	APP, JUN, PARP1, CDK1, PPARG, MPO, EGFR, NFKB1	34	502	18976	8.89431	0.00550592	0.000788726	0.000639744
KEGG_PATHWAY	hsa05171:Coronavirus disease - COVID-19	8	23.5294	2.25262e-05	JUN, MAPK8, STAT1, MMP3, PIK3R1, TNF, EGFR, NFKB1	34	232	8586	8.70791	0.00451759	0.000110983	5.27443e-05
KEGG_PATHWAY	hsa04217:Necroptosis	7	20.5882	2.68689e-05	HSP90AA1, MAPK8, HSP90AB1, IFNG, PARP1, STAT1, TNF	34	159	8586	11.1176	0.00538616	0.000129226	6.14146e-05
GOTERM_MF_DIRECT	GO:0047086~ketosteroid monooxygenase activity	3	8.82353	2.92319e-05	AKR1C1, AKR1C3, AKR1C2	34	5	18976	334.871	0.00786167	0.000986578	0.000800224
GOTERM_BP_DIRECT	GO:0032869~cellular response to insulin stimulus	5	14.7059	3.01201e-05	PARP1, STAT1, AKT1, PPARG, PIK3R1	34	106	19462	27.0006	0.035993	0.00130807	0.00118437
GOTERM_BP_DIRECT	GO:1901216~positive regulation of neuron death	4	11.7647	3.31801e-05	GSK3B, APP, IFNG, PARP1	34	37	19462	61.8824	0.0395764	0.00139128	0.0012597
KEGG_PATHWAY	hsa05131:Shigellosis	8	23.5294	3.37325e-05	GSK3B, JUN, MAPK8, AKT1, PIK3R1, TNF, EGFR, NFKB1	34	247	8586	8.17909	0.00675742	0.000158464	7.53099e-05
GOTERM_MF_DIRECT	GO:0005524~ATP binding	12	35.2941	3.53526e-05	GSK3B, HSP90AA1, ABCC1, MAPK8, ABCB1, HSP90AB1, CDK1, KDR, AKT1, MET, EGFR, ABCG2	34	1541	18976	4.34615	0.00949995	0.00106058	0.000860246
GOTERM_BP_DIRECT	GO:0070374~positive regulation of ERK1 and ERK2 cascade	6	17.6471	3.99864e-05	APP, JUN, TGFB1, KDR, TNF, EGFR	34	230	19462	14.9325	0.0474993	0.00154927	0.00140276
GOTERM_BP_DIRECT	GO:0050729~positive regulation of inflammatory response	5	14.7059	4.00751e-05	APP, ABCC1, TGFB1, IFNG, TNF	34	114	19462	25.1058	0.0476021	0.00154927	0.00140276
GOTERM_BP_DIRECT	GO:1990962~drug transport across blood-brain barrier	3	8.82353	4.16444e-05	ABCC1, ABCB1, ABCG2	34	6	19462	286.206	0.0494194	0.00154927	0.00140276
GOTERM_BP_DIRECT	GO:1900182~positive regulation of protein localization to nucleus	4	11.7647	4.20444e-05	TGFB1, PARP1, CDK1, AKT1	34	40	19462	57.2412	0.0498821	0.00154927	0.00140276
GOTERM_BP_DIRECT	GO:0030574~collagen catabolic process	4	11.7647	4.53113e-05	MMP13, MMP2, MMP3, MMP9	34	41	19462	55.8451	0.0536522	0.00162055	0.00146729
KEGG_PATHWAY	hsa04151:PI3K-Akt signaling pathway	9	26.4706	4.78536e-05	GSK3B, HSP90AA1, HSP90AB1, KDR, AKT1, PIK3R1, MET, EGFR, NFKB1	34	359	8586	6.33082	0.00957269	0.000219692	0.000104408
KEGG_PATHWAY	hsa04931:Insulin resistance	6	17.6471	5.14431e-05	GSK3B, MAPK8, AKT1, PIK3R1, TNF, NFKB1	34	108	8586	14.0294	0.010287	0.000230922	0.000109745
KEGG_PATHWAY	hsa05152:Tuberculosis	7	20.5882	5.40238e-05	MAPK8, TGFB1, IFNG, STAT1, AKT1, TNF, NFKB1	34	180	8586	9.82059	0.0108003	0.000237235	0.000112745
GOTERM_BP_DIRECT	GO:0006979~response to oxidative stress	5	14.7059	5.7445e-05	APP, MAPK8, AKT1, PTGS2, MPO	34	125	19462	22.8965	0.0675247	0.0019958	0.00180706
GOTERM_MF_DIRECT	GO:0016229~steroid dehydrogenase activity	3	8.82353	6.12535e-05	AKR1C1, AKR1C3, AKR1C2	34	7	18976	239.193	0.0164029	0.00165384	0.00134145
GOTERM_BP_DIRECT	GO:0022617~extracellular matrix disassembly	4	11.7647	6.41524e-05	MMP13, MMP2, MMP3, MMP9	34	46	19462	49.7749	0.0751058	0.00216693	0.00196199
GOTERM_CC_DIRECT	GO:0005739~mitochondrion	11	32.3529	6.44347e-05	GSK3B, APP, HSP90AA1, MAPK8, HSP90AB1, PARP1, MAOA, MMP2, CDK1, AKT1, NFKB1	34	1467	20660	4.55632	0.0108945	0.00283875	0.00243799
KEGG_PATHWAY	hsa04621:NOD-like receptor signaling pathway	7	20.5882	6.48826e-05	HSP90AA1, JUN, MAPK8, HSP90AB1, STAT1, TNF, NFKB1	34	186	8586	9.5038	0.0129572	0.000278857	0.000132526
GOTERM_CC_DIRECT	GO:0009986~cell surface	8	23.5294	6.67942e-05	APP, HSP90AA1, TGFB1, ABCB1, HSP90AB1, TNF, MET, EGFR	34	658	20660	7.38781	0.0112912	0.00283875	0.00243799
GOTERM_BP_DIRECT	GO:0010742~macrophage derived foam cell differentiation	3	8.82353	7.75713e-05	TGFB1, STAT1, PPARG	34	8	19462	214.654	0.0900885	0.00254937	0.00230827
GOTERM_BP_DIRECT	GO:0030335~positive regulation of cell migration	6	17.6471	8.11256e-05	TGFB1, MMP2, KDR, PIK3R1, MMP9, EGFR	34	267	19462	12.8632	0.0940162	0.00259602	0.00235051
GOTERM_MF_DIRECT	GO:0047023~androsterone dehydrogenase activity	3	8.82353	8.15824e-05	AKR1C1, AKR1C3, AKR1C2	34	8	18976	209.294	0.0217873	0.00200248	0.00162423
KEGG_PATHWAY	hsa04722:Neurotrophin signaling pathway	6	17.6471	8.17952e-05	GSK3B, JUN, MAPK8, AKT1, PIK3R1, NFKB1	34	119	8586	12.7326	0.0163071	0.000344221	0.00016359
KEGG_PATHWAY	hsa04071:Sphingolipid signaling pathway	6	17.6471	8.85459e-05	ABCC1, MAPK8, AKT1, PIK3R1, TNF, NFKB1	34	121	8586	12.5221	0.0176411	0.000365026	0.000173478
GOTERM_BP_DIRECT	GO:0006468~protein phosphorylation	7	20.5882	9.061e-05	GSK3B, APP, MAPK8, TGFB1, CDK1, AKT1, PIK3R1	34	445	19462	9.00423	0.104414	0.00281741	0.00255096
GOTERM_BP_DIRECT	GO:0097191~extrinsic apoptotic signaling pathway	4	11.7647	9.27521e-05	GSK3B, TGFB1, IFNG, TNF	34	52	19462	44.0317	0.106746	0.00281741	0.00255096
GOTERM_BP_DIRECT	GO:0016477~cell migration	6	17.6471	9.81141e-05	TGFB1, MMP2, CDK1, KDR, MET, MMP9	34	278	19462	12.3542	0.112557	0.00281741	0.00255096
GOTERM_BP_DIRECT	GO:1902949~positive regulation of tau-protein kinase activity	3	8.82353	9.96287e-05	APP, HSP90AA1, HSP90AB1	34	9	19462	190.804	0.114191	0.00281741	0.00255096
GOTERM_BP_DIRECT	GO:0044597~daunorubicin metabolic process	3	8.82353	9.96287e-05	AKR1C1, AKR1C3, AKR1C2	34	9	19462	190.804	0.114191	0.00281741	0.00255096
KEGG_PATHWAY	hsa05169:Epstein-Barr virus infection	7	20.5882	0.000102582	JUN, MAPK8, STAT1, AKT1, PIK3R1, TNF, NFKB1	34	202	8586	8.75102	0.0204089	0.000414432	0.000196958
GOTERM_MF_DIRECT	GO:0004712~protein serine/threonine/tyrosine kinase activity	7	20.5882	0.000104044	GSK3B, MAPK8, CDK1, KDR, AKT1, MET, EGFR	34	445	18976	8.77938	0.0277024	0.00202071	0.00163902
GOTERM_MF_DIRECT	GO:0016655~oxidoreductase activity, acting on NAD(P)H, quinone or similar compound as acceptor	3	8.82353	0.000104777	AKR1C1, AKR1C3, AKR1C2	34	9	18976	186.039	0.0278949	0.00202071	0.00163902
GOTERM_MF_DIRECT	GO:0047044~androstan-3-alpha,17-beta-diol dehydrogenase activity	3	8.82353	0.000104777	AKR1C1, AKR1C3, AKR1C2	34	9	18976	186.039	0.0278949	0.00202071	0.00163902
GOTERM_BP_DIRECT	GO:1904707~positive regulation of vascular smooth muscle cell proliferation	4	11.7647	0.000109726	JUN, MMP2, TNF, MMP9	34	55	19462	41.6299	0.12501	0.00303242	0.00274563
GOTERM_BP_DIRECT	GO:0043154~negative regulation of cysteine-type endopeptidase activity involved in apoptotic process	4	11.7647	0.000115803	ADORA2A, AKT1, PTGS2, TNF	34	56	19462	40.8866	0.131459	0.00306122	0.00277171
GOTERM_BP_DIRECT	GO:0048146~positive regulation of fibroblast proliferation	4	11.7647	0.000115803	CCNB1, JUN, TGFB1, EGFR	34	56	19462	40.8866	0.131459	0.00306122	0.00277171
GOTERM_BP_DIRECT	GO:0044598~doxorubicin metabolic process	3	8.82353	0.000124404	AKR1C1, AKR1C3, AKR1C2	34	10	19462	171.724	0.140504	0.00315156	0.00285351
GOTERM_BP_DIRECT	GO:0070633~transepithelial transport	3	8.82353	0.000124404	ABCC1, ABCB1, ABCG2	34	10	19462	171.724	0.140504	0.00315156	0.00285351
GOTERM_BP_DIRECT	GO:0000086~G2/M transition of mitotic cell cycle	4	11.7647	0.000128606	APP, CCNB1, ABCB1, CDK1	34	58	19462	39.4767	0.144889	0.00319153	0.0028897
KEGG_PATHWAY	hsa04068:FoxO signaling pathway	6	17.6471	0.000128989	CCNB1, MAPK8, TGFB1, AKT1, PIK3R1, EGFR	34	131	8586	11.5662	0.0255953	0.000509364	0.000242074
GOTERM_MF_DIRECT	GO:0032052~bile acid binding	3	8.82353	0.000130829	AKR1C1, AKR1C3, AKR1C2	34	10	18976	167.435	0.0347095	0.00235493	0.00191011
KEGG_PATHWAY	hsa05211:Renal cell carcinoma	5	14.7059	0.000131124	JUN, TGFB1, AKT1, PIK3R1, MET	34	69	8586	18.2992	0.0260132	0.000509364	0.000242074
KEGG_PATHWAY	hsa05207:Chemical carcinogenesis - receptor activation	7	20.5882	0.000133875	HSP90AA1, JUN, HSP90AB1, AKT1, PIK3R1, EGFR, NFKB1	34	212	8586	8.33824	0.0265518	0.000510241	0.000242491
KEGG_PATHWAY	hsa05120:Epithelial cell signaling in Helicobacter pylori infection	5	14.7059	0.000138695	JUN, MAPK8, MET, EGFR, NFKB1	34	70	8586	18.0378	0.0274946	0.000518822	0.000246569
KEGG_PATHWAY	hsa05206:MicroRNAs in cancer	8	23.5294	0.000142079	ABCC1, ABCB1, PIK3R1, PTGS2, MET, MMP9, EGFR, NFKB1	34	310	8586	6.51689	0.028156	0.000521818	0.000247993
GOTERM_BP_DIRECT	GO:0071492~cellular response to UV-A	3	8.82353	0.000151888	MMP2, MMP3, MMP9	34	11	19462	156.112	0.16878	0.00355183	0.00321593
GOTERM_BP_DIRECT	GO:0042448~progesterone metabolic process	3	8.82353	0.000151888	AKR1C1, AKR1C3, AKR1C2	34	11	19462	156.112	0.16878	0.00355183	0.00321593
GOTERM_BP_DIRECT	GO:0009651~response to salt stress	3	8.82353	0.000151888	HSP90AA1, HSP90AB1, TNF	34	11	19462	156.112	0.16878	0.00355183	0.00321593
KEGG_PATHWAY	hsa05166:Human T-cell leukemia virus 1 infection	7	20.5882	0.000172337	JUN, MAPK8, TGFB1, AKT1, PIK3R1, TNF, NFKB1	34	222	8586	7.96264	0.0340495	0.000621644	0.000295435
GOTERM_BP_DIRECT	GO:0042752~regulation of circadian rhythm	4	11.7647	0.000180591	GSK3B, MAPK8, CDK1, PPARG	34	65	19462	35.2253	0.19732	0.00414336	0.00375152
GOTERM_BP_DIRECT	GO:0045893~positive regulation of transcription, DNA-templated	8	23.5294	0.000184793	JUN, TGFB1, STAT1, AKT1, PPARG, TNF, EGFR, NFKB1	34	730	19462	6.27301	0.201415	0.00416126	0.00376772
KEGG_PATHWAY	hsa05163:Human cytomegalovirus infection	7	20.5882	0.00018544	GSK3B, AKT1, PIK3R1, PTGS2, TNF, EGFR, NFKB1	34	225	8586	7.85647	0.0365906	0.000657172	0.00031232
KEGG_PATHWAY	hsa01523:Antifolate resistance	4	11.7647	0.000195697	ABCC1, TNF, NFKB1, ABCG2	34	30	8586	33.6706	0.0385753	0.000681566	0.000323913
GOTERM_CC_DIRECT	GO:0005634~nucleus	21	61.7647	0.000205488	GSK3B, APP, JUN, HSP90AA1, TGFB1, HSP90AB1, PARP1, STAT1, MMP2, MMP3, AKR1C3, PIK3R1, MPO, EGFR, NFKB1, CCNB1, MAPK8, KDR, CDK1, AKT1, PPARG	34	6106	20660	2.08984	0.0343334	0.00698661	0.00600026
KEGG_PATHWAY	hsa05165:Human papillomavirus infection	8	23.5294	0.000213321	GSK3B, STAT1, AKT1, PIK3R1, PTGS2, TNF, EGFR, NFKB1	34	331	8586	6.10343	0.0419756	0.000730353	0.000347098
GOTERM_MF_DIRECT	GO:0072582~17-beta-hydroxysteroid dehydrogenase (NADP+) activity	3	8.82353	0.000226031	AKR1C1, AKR1C3, AKR1C2	34	13	18976	128.796	0.05921	0.00338678	0.00274705
GOTERM_MF_DIRECT	GO:0004032~alditol:NADP+ 1-oxidoreductase activity	3	8.82353	0.000226031	AKR1C1, AKR1C3, AKR1C2	34	13	18976	128.796	0.05921	0.00338678	0.00274705
GOTERM_BP_DIRECT	GO:0000122~negative regulation of transcription from RNA polymerase II promoter	9	26.4706	0.000229973	APP, JUN, TGFB1, IFNG, PARP1, STAT1, PPARG, TNF, NFKB1	34	1015	19462	5.07557	0.244148	0.0050845	0.00460365
KEGG_PATHWAY	hsa04014:Ras signaling pathway	7	20.5882	0.000240397	MAPK8, KDR, AKT1, PIK3R1, MET, EGFR, NFKB1	34	236	8586	7.49028	0.0471766	0.000809337	0.000384636
GOTERM_BP_DIRECT	GO:0018107~peptidyl-threonine phosphorylation	4	11.7647	0.000244592	GSK3B, MAPK8, CDK1, AKT1	34	72	19462	31.8007	0.257479	0.00531113	0.00480885
GOTERM_MF_DIRECT	GO:0042803~protein homodimerization activity	8	23.5294	0.000252537	APP, HSP90AA1, HSP90AB1, PARP1, STAT1, AKT1, PTGS2, ABCG2	34	749	18976	5.9612	0.0659204	0.00338678	0.00274705
GOTERM_MF_DIRECT	GO:0015562~efflux transmembrane transporter activity	3	8.82353	0.000263416	ABCC1, ABCB1, ABCG2	34	14	18976	119.597	0.0686608	0.00338678	0.00274705
GOTERM_MF_DIRECT	GO:0008559~xenobiotic-transporting ATPase activity	3	8.82353	0.000263416	ABCC1, ABCB1, ABCG2	34	14	18976	119.597	0.0686608	0.00338678	0.00274705
GOTERM_MF_DIRECT	GO:0044594~17-beta-hydroxysteroid dehydrogenase (NAD+) activity	3	8.82353	0.000263416	AKR1C1, AKR1C3, AKR1C2	34	14	18976	119.597	0.0686608	0.00338678	0.00274705
GOTERM_BP_DIRECT	GO:0008284~positive regulation of cell proliferation	7	20.5882	0.000272868	TGFB1, IFNG, AKR1C3, KDR, AKR1C2, AKT1, EGFR	34	545	19462	7.35208	0.282603	0.00582118	0.00527065
KEGG_PATHWAY	hsa04662:B cell receptor signaling pathway	5	14.7059	0.000281029	GSK3B, JUN, AKT1, PIK3R1, NFKB1	34	84	8586	15.0315	0.0549285	0.000930619	0.000442275
KEGG_PATHWAY	hsa04218:Cellular senescence	6	17.6471	0.000292155	CCNB1, TGFB1, CDK1, AKT1, PIK3R1, NFKB1	34	156	8586	9.71267	0.0570404	0.000951861	0.00045237
GOTERM_BP_DIRECT	GO:0043406~positive regulation of MAP kinase activity	4	11.7647	0.000298272	APP, TGFB1, TNF, EGFR	34	77	19462	29.7357	0.304449	0.00625343	0.00566203
GOTERM_BP_DIRECT	GO:0071260~cellular response to mechanical stimulus	4	11.7647	0.000309845	MAPK8, TGFB1, PTGS2, NFKB1	34	78	19462	29.3544	0.31418	0.00638597	0.00578203
KEGG_PATHWAY	hsa05132:Salmonella infection	7	20.5882	0.00032116	HSP90AA1, JUN, MAPK8, HSP90AB1, AKT1, TNF, NFKB1	34	249	8586	7.09922	0.0625234	0.00102975	0.000489387
GOTERM_BP_DIRECT	GO:0048511~rhythmic process	4	11.7647	0.000333853	GSK3B, MAPK8, CDK1, PPARG	34	80	19462	28.6206	0.333935	0.00672836	0.00609205
GOTERM_BP_DIRECT	GO:0071222~cellular response to lipopolysaccharide	5	14.7059	0.000337525	MAPK8, MMP3, TNF, MMP9, NFKB1	34	198	19462	14.4548	0.336905	0.00672836	0.00609205
GOTERM_MF_DIRECT	GO:0004175~endopeptidase activity	4	11.7647	0.000346283	MMP13, MMP2, MMP3, MMP9	34	79	18976	28.2591	0.0892736	0.00424984	0.00344709
KEGG_PATHWAY	hsa04658:Th1 and Th2 cell differentiation	5	14.7059	0.00039826	JUN, MAPK8, IFNG, STAT1, NFKB1	34	92	8586	13.7244	0.0769448	0.00125701	0.00059739
KEGG_PATHWAY	hsa05225:Hepatocellular carcinoma	6	17.6471	0.000411468	GSK3B, TGFB1, AKT1, PIK3R1, MET, EGFR	34	168	8586	9.01891	0.079393	0.00127026	0.00060369
KEGG_PATHWAY	hsa05323:Rheumatoid arthritis	5	14.7059	0.000415037	JUN, TGFB1, IFNG, MMP3, TNF	34	93	8586	13.5769	0.0800534	0.00127026	0.00060369
GOTERM_BP_DIRECT	GO:0051044~positive regulation of membrane protein ectodomain proteolysis	3	8.82353	0.000419396	APP, IFNG, TNF	34	18	19462	95.402	0.399812	0.00809501	0.00732945
GOTERM_BP_DIRECT	GO:0051770~positive regulation of nitric-oxide synthase biosynthetic process	3	8.82353	0.000419396	IFNG, STAT1, KDR	34	18	19462	95.402	0.399812	0.00809501	0.00732945
GOTERM_CC_DIRECT	GO:0043235~receptor complex	5	14.7059	0.000437382	APP, KDR, PPARG, MET, EGFR	34	225	20660	13.5033	0.071673	0.0123925	0.010643
GOTERM_MF_DIRECT	GO:0047834~D-threo-aldose 1-dehydrogenase activity	3	8.82353	0.000440963	AKR1C1, AKR1C3, AKR1C2	34	18	18976	93.0196	0.112269	0.00517652	0.00419873
KEGG_PATHWAY	hsa05164:Influenza A	6	17.6471	0.000446349	IFNG, STAT1, AKT1, PIK3R1, TNF, NFKB1	34	171	8586	8.86068	0.0858276	0.00134571	0.000639545
GOTERM_MF_DIRECT	GO:0004672~protein kinase activity	6	17.6471	0.00049202	GSK3B, MAPK8, CDK1, AKT1, MET, EGFR	34	384	18976	8.72059	0.124428	0.00553522	0.00448968
KEGG_PATHWAY	hsa05231:Choline metabolism in cancer	5	14.7059	0.000506591	JUN, MAPK8, AKT1, PIK3R1, EGFR	34	98	8586	12.8842	0.0968355	0.00150487	0.000715187
KEGG_PATHWAY	hsa05010:Alzheimer disease	8	23.5294	0.000527312	GSK3B, APP, MAPK8, AKT1, PIK3R1, PTGS2, TNF, NFKB1	34	384	8586	5.26103	0.100591	0.00154372	0.000733651
GOTERM_BP_DIRECT	GO:0006915~apoptotic process	7	20.5882	0.000542267	APP, IFNG, ADORA2A, PARP1, CDK1, MMP9, NFKB1	34	620	19462	6.46271	0.48321	0.0101849	0.00922165
GOTERM_MF_DIRECT	GO:0004303~estradiol 17-beta-dehydrogenase activity	3	8.82353	0.00054641	AKR1C1, AKR1C3, AKR1C2	34	20	18976	83.7176	0.137199	0.00590123	0.00478655
GOTERM_BP_DIRECT	GO:0098586~cellular response to virus	4	11.7647	0.000552797	HSP90AA1, TGFB1, IFNG, NFKB1	34	95	19462	24.1015	0.489793	0.0101849	0.00922165
GOTERM_BP_DIRECT	GO:0032880~regulation of protein localization	4	11.7647	0.000552797	HSP90AA1, MAPK8, HSP90AB1, PARP1	34	95	19462	24.1015	0.489793	0.0101849	0.00922165
GOTERM_BP_DIRECT	GO:0006693~prostaglandin metabolic process	3	8.82353	0.000573813	AKR1C1, AKR1C3, AKR1C2	34	21	19462	81.7731	0.502684	0.0102611	0.0092907
GOTERM_BP_DIRECT	GO:2000010~positive regulation of protein localization to cell surface	3	8.82353	0.000573813	HSP90AB1, AKT1, TNF	34	21	19462	81.7731	0.502684	0.0102611	0.0092907
KEGG_PATHWAY	hsa05146:Amoebiasis	5	14.7059	0.00058956	TGFB1, IFNG, PIK3R1, TNF, NFKB1	34	102	8586	12.3789	0.111781	0.0017013	0.00080854
GOTERM_CC_DIRECT	GO:0045121~membrane raft	5	14.7059	0.000640275	APP, KDR, TNF, EGFR, ABCG2	34	249	20660	12.2017	0.103163	0.0155495	0.0133543
GOTERM_BP_DIRECT	GO:0030855~epithelial cell differentiation	4	11.7647	0.000660973	AKR1C1, CDK1, AKR1C2, PPARG	34	101	19462	22.6698	0.552764	0.0116484	0.0105468
GOTERM_BP_DIRECT	GO:0032755~positive regulation of interleukin-6 production	4	11.7647	0.00074009	APP, TGFB1, IFNG, TNF	34	105	19462	21.8062	0.593846	0.0128564	0.0116406
GOTERM_CC_DIRECT	GO:0031012~extracellular matrix	5	14.7059	0.000741833	TGFB1, MMP13, MMP2, MMP3, MMP9	34	259	20660	11.7306	0.118525	0.0157639	0.0135384
KEGG_PATHWAY	hsa04066:HIF-1 signaling pathway	5	14.7059	0.000757355	IFNG, AKT1, PIK3R1, EGFR, NFKB1	34	109	8586	11.5839	0.141257	0.00215473	0.00102403
KEGG_PATHWAY	hsa05202:Transcriptional misregulation in cancer	6	17.6471	0.000775059	MMP3, PPARG, MPO, MET, MMP9, NFKB1	34	193	8586	7.85066	0.14431	0.00217447	0.00103341
GOTERM_BP_DIRECT	GO:0006954~inflammatory response	6	17.6471	0.000780007	TGFB1, ADORA2A, AKT1, PTGS2, TNF, NFKB1	34	436	19462	7.87723	0.613119	0.013359	0.0120956
GOTERM_MF_DIRECT	GO:0016301~kinase activity	5	14.7059	0.000789503	GSK3B, CDK1, AKT1, PIK3R1, EGFR	34	242	18976	11.5314	0.192046	0.00790287	0.0064101
GOTERM_MF_DIRECT	GO:0044389~ubiquitin-like protein ligase binding	3	8.82353	0.000790287	CCNB1, JUN, STAT1	34	24	18976	69.7647	0.192217	0.00790287	0.0064101
GOTERM_BP_DIRECT	GO:0032760~positive regulation of tumor necrosis factor production	4	11.7647	0.000803224	APP, TGFB1, IFNG, PIK3R1	34	108	19462	21.2004	0.623906	0.0135656	0.0122826
GOTERM_MF_DIRECT	GO:0070412~R-SMAD binding	3	8.82353	0.000858074	JUN, PARP1, PPARG	34	25	18976	66.9741	0.206879	0.00827428	0.00671136
KEGG_PATHWAY	hsa05144:Malaria	4	11.7647	0.000896574	TGFB1, IFNG, TNF, MET	34	50	8586	20.2024	0.164974	0.00248093	0.00117906
GOTERM_MF_DIRECT	GO:0042910~xenobiotic transporter activity	3	8.82353	0.00092857	ABCC1, ABCB1, ABCG2	34	26	18976	64.3982	0.221846	0.00863873	0.00700697
GOTERM_BP_DIRECT	GO:1902894~negative regulation of pri-miRNA transcription from RNA polymerase II promoter	3	8.82353	0.000953004	APP, TGFB1, PPARG	34	27	19462	63.6013	0.686626	0.0158747	0.0143734
GOTERM_MF_DIRECT	GO:0004222~metalloendopeptidase activity	4	11.7647	0.000959859	MMP13, MMP2, MMP3, MMP9	34	112	18976	19.9328	0.228398	0.00863873	0.00700697
GOTERM_BP_DIRECT	GO:0060391~positive regulation of SMAD protein import into nucleus	3	8.82353	0.00102522	TGFB1, PARP1, PPARG	34	28	19462	61.3298	0.713019	0.0168313	0.0152395
GOTERM_BP_DIRECT	GO:0051091~positive regulation of sequence-specific DNA binding transcription factor activity	4	11.7647	0.00103811	APP, AKT1, PPARG, TNF	34	118	19462	19.4038	0.71749	0.0168313	0.0152395
KEGG_PATHWAY	hsa04935:Growth hormone synthesis, secretion and action	5	14.7059	0.00108556	GSK3B, MAPK8, STAT1, AKT1, PIK3R1	34	120	8586	10.5221	0.196129	0.00296329	0.0014083
GOTERM_BP_DIRECT	GO:0010971~positive regulation of G2/M transition of mitotic cell cycle	3	8.82353	0.0011	APP, CCNB1, CDK1	34	29	19462	59.215	0.738007	0.0176	0.0159355
GOTERM_CC_DIRECT	GO:0048471~perinuclear region of cytoplasm	7	20.5882	0.0011039	APP, HSP90AA1, HSP90AB1, STAT1, PPARG, PIK3R1, EGFR	34	754	20660	5.64129	0.171192	0.0205597	0.0176571
GOTERM_MF_DIRECT	GO:0003690~double-stranded DNA binding	4	11.7647	0.00111615	JUN, STAT1, PPARG, EGFR	34	118	18976	18.9192	0.260313	0.00972127	0.00788503
KEGG_PATHWAY	hsa04015:Rap1 signaling pathway	6	17.6471	0.00113326	ADORA2A, KDR, AKT1, PIK3R1, MET, EGFR	34	210	8586	7.21513	0.203808	0.00305225	0.00145058
GOTERM_CC_DIRECT	GO:0005737~cytoplasm	19	55.8824	0.00120939	GSK3B, APP, HSP90AA1, TGFB1, ABCB1, HSP90AB1, PARP1, STAT1, MMP3, AKR1C3, PIK3R1, PTGS2, EGFR, NFKB1, CCNB1, MAPK8, CDK1, AKT1, PPARG	34	5796	20660	1.99194	0.18594	0.0205597	0.0176571
GOTERM_BP_DIRECT	GO:0030225~macrophage differentiation	3	8.82353	0.00133958	IFNG, PARP1, MMP9	34	32	19462	53.6636	0.804337	0.0211549	0.0191542
KEGG_PATHWAY	hsa05213:Endometrial cancer	4	11.7647	0.00138226	GSK3B, AKT1, PIK3R1, EGFR	34	58	8586	17.4158	0.242723	0.0036739	0.00174601
KEGG_PATHWAY	hsa04370:VEGF signaling pathway	4	11.7647	0.00145251	KDR, AKT1, PIK3R1, PTGS2	34	59	8586	17.1206	0.253356	0.00381048	0.00181092
KEGG_PATHWAY	hsa04024:cAMP signaling pathway	6	17.6471	0.00154082	JUN, MAPK8, ADORA2A, AKT1, PIK3R1, NFKB1	34	225	8586	6.73412	0.266511	0.00399032	0.00189639
GOTERM_MF_DIRECT	GO:0042826~histone deacetylase binding	4	11.7647	0.00160886	HSP90AA1, MAPK8, HSP90AB1, PARP1	34	134	18976	16.6602	0.352569	0.0135748	0.0110107
GOTERM_BP_DIRECT	GO:0030010~establishment of cell polarity	3	8.82353	0.00178921	GSK3B, HSP90AA1, HSP90AB1	34	37	19462	46.4118	0.886892	0.0278933	0.0252553
GOTERM_CC_DIRECT	GO:0005886~plasma membrane	18	52.9412	0.00182834	GSK3B, APP, ABCC1, JUN, HSP90AA1, TGFB1, ABCB1, HSP90AB1, MMP2, PIK3R1, TNF, EGFR, MAPK8, ADORA2A, KDR, AKT1, MET, ABCG2	34	5458	20660	2.00397	0.267361	0.0282561	0.024267
GOTERM_BP_DIRECT	GO:1990090~cellular response to nerve growth factor stimulus	3	8.82353	0.00188661	APP, PARP1, AKT1	34	38	19462	45.1904	0.899557	0.0290394	0.0262931
GOTERM_BP_DIRECT	GO:0007568~aging	4	11.7647	0.001951	TGFB1, MMP2, PTGS2, MPO	34	147	19462	15.5758	0.907143	0.0296553	0.0268507
GOTERM_BP_DIRECT	GO:0042327~positive regulation of phosphorylation	3	8.82353	0.00198648	APP, KDR, EGFR	34	39	19462	44.0317	0.911074	0.0298217	0.0270014
KEGG_PATHWAY	hsa04936:Alcoholic liver disease	5	14.7059	0.00202171	GSK3B, MAPK8, AKT1, TNF, NFKB1	34	142	8586	8.89188	0.334206	0.00516944	0.00245676
GOTERM_BP_DIRECT	GO:0043537~negative regulation of blood vessel endothelial cell migration	3	8.82353	0.00208882	TGFB1, PPARG, TNF	34	40	19462	42.9309	0.921507	0.0309757	0.0280462
KEGG_PATHWAY	hsa05221:Acute myeloid leukemia	4	11.7647	0.00209616	AKT1, PIK3R1, MPO, NFKB1	34	67	8586	15.0764	0.344115	0.00529279	0.00251539
KEGG_PATHWAY	hsa04664:Fc epsilon RI signaling pathway	4	11.7647	0.00218719	MAPK8, AKT1, PIK3R1, TNF	34	68	8586	14.8547	0.356032	0.00545446	0.00259222
KEGG_PATHWAY	hsa04920:Adipocytokine signaling pathway	4	11.7647	0.00228064	MAPK8, AKT1, TNF, NFKB1	34	69	8586	14.6394	0.368042	0.00558321	0.00265341
KEGG_PATHWAY	hsa05224:Breast cancer	5	14.7059	0.00229409	GSK3B, JUN, AKT1, PIK3R1, EGFR	34	147	8586	8.58944	0.369752	0.00558321	0.00265341
GOTERM_BP_DIRECT	GO:0031663~lipopolysaccharide-mediated signaling pathway	3	8.82353	0.00230086	TGFB1, AKT1, TNF	34	42	19462	40.8866	0.939395	0.033709	0.030521
KEGG_PATHWAY	hsa05230:Central carbon metabolism in cancer	4	11.7647	0.00237655	AKT1, PIK3R1, MET, EGFR	34	70	8586	14.4303	0.380136	0.00571504	0.00271606
GOTERM_CC_DIRECT	GO:0005654~nucleoplasm	15	44.1176	0.00241205	GSK3B, JUN, HSP90AA1, ABCB1, HSP90AB1, PARP1, STAT1, MPO, NFKB1, CCNB1, MAPK8, CDK1, AKT1, PPARG, ABCG2	34	4077	20660	2.23564	0.336711	0.031921	0.0274145
GOTERM_MF_DIRECT	GO:0048156~tau protein binding	3	8.82353	0.00253278	GSK3B, HSP90AA1, HSP90AB1	34	43	18976	38.9384	0.495768	0.0207228	0.0168085
KEGG_PATHWAY	hsa05223:Non-small cell lung cancer	4	11.7647	0.00257581	AKT1, PIK3R1, MET, EGFR	34	72	8586	14.0294	0.404531	0.00605015	0.00287532
KEGG_PATHWAY	hsa05218:Melanoma	4	11.7647	0.00257581	AKT1, PIK3R1, MET, EGFR	34	72	8586	14.0294	0.404531	0.00605015	0.00287532
GOTERM_BP_DIRECT	GO:0043524~negative regulation of neuron apoptotic process	4	11.7647	0.00261671	JUN, HSP90AB1, ADORA2A, KDR	34	163	19462	14.0469	0.958775	0.0368602	0.0333742
GOTERM_BP_DIRECT	GO:0032722~positive regulation of chemokine production	3	8.82353	0.0026372	APP, IFNG, TNF	34	45	19462	38.1608	0.959793	0.0368602	0.0333742
GOTERM_BP_DIRECT	GO:0007566~embryo implantation	3	8.82353	0.0026372	MMP2, PTGS2, MMP9	34	45	19462	38.1608	0.959793	0.0368602	0.0333742
GOTERM_BP_DIRECT	GO:0030316~osteoclast differentiation	3	8.82353	0.0026372	TGFB1, PIK3R1, TNF	34	45	19462	38.1608	0.959793	0.0368602	0.0333742
GOTERM_CC_DIRECT	GO:0030424~axon	5	14.7059	0.00280136	GSK3B, APP, MAPK8, TGFB1, STAT1	34	372	20660	8.1673	0.379295	0.031921	0.0274145
GOTERM_CC_DIRECT	GO:0016020~membrane	14	41.1765	0.00299865	APP, ABCC1, HSP90AA1, ABCB1, HSP90AB1, PARP1, PIK3R1, TNF, EGFR, CCNB1, ADORA2A, CDK1, AKT1, MET	34	3693	20660	2.30356	0.399827	0.031921	0.0274145
GOTERM_BP_DIRECT	GO:0045892~negative regulation of transcription, DNA-templated	6	17.6471	0.00300163	JUN, TGFB1, IFNG, PARP1, PPARG, TNF	34	592	19462	5.80147	0.974228	0.0414771	0.0375545
KEGG_PATHWAY	hsa05220:Chronic myeloid leukemia	4	11.7647	0.00300469	TGFB1, AKT1, PIK3R1, NFKB1	34	76	8586	13.291	0.453845	0.00689713	0.00327784
KEGG_PATHWAY	hsa05133:Pertussis	4	11.7647	0.00300469	JUN, MAPK8, TNF, NFKB1	34	76	8586	13.291	0.453845	0.00689713	0.00327784
GOTERM_MF_DIRECT	GO:0042626~ATPase activity, coupled to transmembrane movement of substances	3	8.82353	0.00301891	ABCC1, ABCB1, ABCG2	34	47	18976	35.6245	0.557953	0.0239737	0.0194454
GOTERM_CC_DIRECT	GO:0043025~neuronal cell body	5	14.7059	0.00311062	HSP90AA1, TGFB1, HSP90AB1, ADORA2A, TNF	34	383	20660	7.93273	0.411177	0.031921	0.0274145
GOTERM_BP_DIRECT	GO:0043536~positive regulation of blood vessel endothelial cell migration	3	8.82353	0.00311944	TGFB1, KDR, AKT1	34	49	19462	35.0456	0.977681	0.0426207	0.03859
GOTERM_CC_DIRECT	GO:0005615~extracellular space	10	29.4118	0.0031735	APP, TGFB1, MMP13, IFNG, MMP2, MMP3, MPO, TNF, MMP9, EGFR	34	1989	20660	3.05504	0.417457	0.031921	0.0274145
GOTERM_CC_DIRECT	GO:0097125~cyclin B1-CDK1 complex	2	5.88235	0.0031921	CCNB1, CDK1	34	2	20660	607.647	0.419303	0.031921	0.0274145
KEGG_PATHWAY	hsa04612:Antigen processing and presentation	4	11.7647	0.00323465	HSP90AA1, HSP90AB1, IFNG, TNF	34	78	8586	12.9502	0.47859	0.00734156	0.00348906
GOTERM_BP_DIRECT	GO:0014823~response to activity	3	8.82353	0.00324598	MMP2, CDK1, TNF	34	50	19462	34.3447	0.980876	0.043424	0.0393173
GOTERM_BP_DIRECT	GO:0042127~regulation of cell proliferation	4	11.7647	0.00324966	JUN, TGFB1, STAT1, EGFR	34	176	19462	13.0094	0.980961	0.043424	0.0393173
GOTERM_BP_DIRECT	GO:0007173~epidermal growth factor receptor signaling pathway	3	8.82353	0.0033749	TGFB1, AKT1, EGFR	34	51	19462	33.6713	0.983661	0.0438334	0.039688
GOTERM_BP_DIRECT	GO:0060557~positive regulation of vitamin D biosynthetic process	2	5.88235	0.00338844	IFNG, TNF	34	2	19462	572.412	0.983929	0.0438334	0.039688
GOTERM_BP_DIRECT	GO:1990268~response to gold nanoparticle	2	5.88235	0.00338844	MPO, TNF	34	2	19462	572.412	0.983929	0.0438334	0.039688
GOTERM_MF_DIRECT	GO:0002135~CTP binding	2	5.88235	0.00347514	HSP90AA1, HSP90AB1	34	2	18976	558.118	0.609342	0.0260636	0.0211405
GOTERM_MF_DIRECT	GO:0032564~dATP binding	2	5.88235	0.00347514	HSP90AA1, HSP90AB1	34	2	18976	558.118	0.609342	0.0260636	0.0211405
GOTERM_BP_DIRECT	GO:0034605~cellular response to heat	3	8.82353	0.00350619	HSP90AA1, HSP90AB1, PTGS2	34	52	19462	33.0238	0.986081	0.0448792	0.0406349
KEGG_PATHWAY	hsa04630:JAK-STAT signaling pathway	5	14.7059	0.00356105	IFNG, STAT1, AKT1, PIK3R1, EGFR	34	166	8586	7.60631	0.511809	0.00799258	0.00379845
GOTERM_BP_DIRECT	GO:0046777~protein autophosphorylation	4	11.7647	0.00357081	GSK3B, KDR, AKT1, EGFR	34	182	19462	12.5805	0.987138	0.0452302	0.0409527
GOTERM_BP_DIRECT	GO:0018105~peptidyl-serine phosphorylation	4	11.7647	0.00368202	GSK3B, MAPK8, CDK1, AKT1	34	184	19462	12.4437	0.988771	0.0461581	0.0417928
GOTERM_CC_DIRECT	GO:0016324~apical plasma membrane	5	14.7059	0.00389905	HSP90AA1, ABCC1, ABCB1, HSP90AB1, ABCG2	34	408	20660	7.44666	0.485281	0.0368243	0.0316256
GOTERM_MF_DIRECT	GO:0004714~transmembrane receptor protein tyrosine kinase activity	3	8.82353	0.00396613	KDR, MET, EGFR	34	54	18976	31.0065	0.658014	0.028942	0.0234752
GOTERM_MF_DIRECT	GO:0004252~serine-type endopeptidase activity	4	11.7647	0.00413403	MMP13, MMP2, MMP3, MMP9	34	187	18976	11.9383	0.673231	0.0293733	0.023825
GOTERM_BP_DIRECT	GO:0008202~steroid metabolic process	3	8.82353	0.00419787	AKR1C1, AKR1C3, AKR1C2	34	57	19462	30.1269	0.994021	0.0520878	0.0471618
GOTERM_BP_DIRECT	GO:1901215~negative regulation of neuron death	3	8.82353	0.00449084	GSK3B, APP, AKT1	34	59	19462	29.1057	0.995821	0.0551602	0.0499436
GOTERM_CC_DIRECT	GO:0031526~brush border membrane	3	8.82353	0.00454655	HSP90AA1, HSP90AB1, ABCG2	34	63	20660	28.9356	0.539147	0.0406796	0.0349366
GOTERM_BP_DIRECT	GO:0007254~JNK cascade	3	8.82353	0.00464079	MAPK8, TNF, NFKB1	34	60	19462	28.6206	0.996521	0.056432	0.0510951
KEGG_PATHWAY	hsa04211:Longevity regulating pathway	4	11.7647	0.00469212	AKT1, PPARG, PIK3R1, NFKB1	34	89	8586	11.3496	0.611451	0.0104155	0.00494993
GOTERM_BP_DIRECT	GO:0034644~cellular response to UV	3	8.82353	0.00479304	PARP1, PIK3R1, PTGS2	34	61	19462	28.1514	0.997112	0.0577063	0.0522489
GOTERM_BP_DIRECT	GO:0007584~response to nutrient	3	8.82353	0.00494758	STAT1, AKR1C3, PPARG	34	62	19462	27.6973	0.997609	0.0585561	0.0530183
GOTERM_BP_DIRECT	GO:0070141~response to UV-A	2	5.88235	0.00507848	AKT1, EGFR	34	3	19462	381.608	0.997963	0.0585561	0.0530183
GOTERM_BP_DIRECT	GO:1905039~carboxylic acid transmembrane transport	2	5.88235	0.00507848	ABCC1, ABCB1	34	3	19462	381.608	0.997963	0.0585561	0.0530183
GOTERM_BP_DIRECT	GO:0060559~positive regulation of calcidiol 1-monooxygenase activity	2	5.88235	0.00507848	IFNG, TNF	34	3	19462	381.608	0.997963	0.0585561	0.0530183
GOTERM_BP_DIRECT	GO:0043627~response to estrogen	3	8.82353	0.0051044	HSP90AA1, MMP2, PPARG	34	63	19462	27.2577	0.998027	0.0585561	0.0530183
KEGG_PATHWAY	hsa05222:Small cell lung cancer	4	11.7647	0.0051482	AKT1, PIK3R1, PTGS2, NFKB1	34	92	8586	10.9795	0.645647	0.0113037	0.00537204
GOTERM_MF_DIRECT	GO:0002134~UTP binding	2	5.88235	0.00520832	HSP90AA1, HSP90AB1	34	3	18976	372.078	0.755838	0.0330529	0.0268096
GOTERM_MF_DIRECT	GO:0047718~indanol dehydrogenase activity	2	5.88235	0.00520832	AKR1C1, AKR1C2	34	3	18976	372.078	0.755838	0.0330529	0.0268096
GOTERM_MF_DIRECT	GO:0017098~sulfonylurea receptor binding	2	5.88235	0.00520832	HSP90AA1, HSP90AB1	34	3	18976	372.078	0.755838	0.0330529	0.0268096
GOTERM_MF_DIRECT	GO:0047115~trans-1,2-dihydrobenzene-1,2-diol dehydrogenase activity	2	5.88235	0.00520832	AKR1C1, AKR1C2	34	3	18976	372.078	0.755838	0.0330529	0.0268096
GOTERM_BP_DIRECT	GO:0007249~I-kappaB kinase/NF-kappaB signaling	3	8.82353	0.00526349	AKT1, TNF, NFKB1	34	64	19462	26.8318	0.998376	0.059263	0.0536584
GOTERM_BP_DIRECT	GO:0071230~cellular response to amino acid stimulus	3	8.82353	0.00526349	MMP2, TNF, EGFR	34	64	19462	26.8318	0.998376	0.059263	0.0536584
GOTERM_MF_DIRECT	GO:0005515~protein binding	30	88.2353	0.00526398	APP, GSK3B, ABCB1, HSP90AB1, MAOA, PIK3R1, PTGS2, MPO, TNF, EGFR, MAPK8, CCNB1, KDR, AKT1, JUN, HSP90AA1, TGFB1, PARP1, STAT1, MMP2, AKR1C1, MMP3, MMP9, NFKB1, IFNG, ADORA2A, CDK1, PPARG, MET, ABCG2	34	12657	18976	1.32287	0.759498	0.0330529	0.0268096
KEGG_PATHWAY	hsa04912:GnRH signaling pathway	4	11.7647	0.00530598	JUN, MAPK8, MMP2, EGFR	34	93	8586	10.8615	0.656765	0.0115248	0.00547714
GOTERM_CC_DIRECT	GO:0009925~basal plasma membrane	3	8.82353	0.00542893	ABCC1, MET, EGFR	34	69	20660	26.4194	0.60364	0.0461459	0.0396312
GOTERM_BP_DIRECT	GO:0007165~signal transduction	8	23.5294	0.00559612	GSK3B, MAPK8, STAT1, AKT1, PPARG, PIK3R1, MET, EGFR	34	1310	19462	3.49564	0.998919	0.0624302	0.056526
GOTERM_BP_DIRECT	GO:0032731~positive regulation of interleukin-1 beta production	3	8.82353	0.00575435	APP, IFNG, TNF	34	67	19462	25.6304	0.999109	0.0636117	0.0575958
KEGG_PATHWAY	hsa04062:Chemokine signaling pathway	5	14.7059	0.00597136	GSK3B, STAT1, AKT1, PIK3R1, NFKB1	34	192	8586	6.57629	0.699961	0.0128321	0.00609841
GOTERM_BP_DIRECT	GO:0008286~insulin receptor signaling pathway	3	8.82353	0.0062654	GSK3B, AKT1, PIK3R1	34	70	19462	24.5319	0.999523	0.0686372	0.062146
GOTERM_BP_DIRECT	GO:0060079~excitatory postsynaptic potential	3	8.82353	0.00644021	GSK3B, ADORA2A, AKT1	34	71	19462	24.1864	0.999615	0.0699222	0.0633095
GOTERM_BP_DIRECT	GO:0033674~positive regulation of kinase activity	3	8.82353	0.00661722	KDR, MET, EGFR	34	72	19462	23.8505	0.99969	0.0699699	0.0633527
GOTERM_BP_DIRECT	GO:1901224~positive regulation of NIK/NF-kappaB signaling	3	8.82353	0.00661722	APP, TNF, EGFR	34	72	19462	23.8505	0.99969	0.0699699	0.0633527
GOTERM_BP_DIRECT	GO:0071300~cellular response to retinoic acid	3	8.82353	0.00661722	GSK3B, PPARG, TNF	34	72	19462	23.8505	0.99969	0.0699699	0.0633527
GOTERM_MF_DIRECT	GO:0008237~metallopeptidase activity	3	8.82353	0.00676169	MMP2, MMP3, MMP9	34	71	18976	23.5824	0.839884	0.040316	0.0327008
GOTERM_BP_DIRECT	GO:1905323~telomerase holoenzyme complex assembly	2	5.88235	0.00676574	HSP90AA1, HSP90AB1	34	4	19462	286.206	0.999742	0.0703174	0.0636673
GOTERM_BP_DIRECT	GO:1905448~positive regulation of mitochondrial ATP synthesis coupled electron transport	2	5.88235	0.00676574	CCNB1, CDK1	34	4	19462	286.206	0.999742	0.0703174	0.0636673
GOTERM_MF_DIRECT	GO:0046943~carboxylic acid transmembrane transporter activity	2	5.88235	0.00693858	ABCC1, ABCB1	34	4	18976	279.059	0.847402	0.040316	0.0327008
GOTERM_MF_DIRECT	GO:0035410~dihydrotestosterone 17-beta-dehydrogenase activity	2	5.88235	0.00693858	AKR1C1, AKR1C3	34	4	18976	279.059	0.847402	0.040316	0.0327008
GOTERM_BP_DIRECT	GO:0032092~positive regulation of protein binding	3	8.82353	0.00697787	GSK3B, APP, HSP90AB1	34	74	19462	23.2059	0.999801	0.0719075	0.0651071
GOTERM_CC_DIRECT	GO:0070062~extracellular exosome	10	29.4118	0.00700118	APP, HSP90AA1, ABCC1, ABCB1, HSP90AB1, AKR1C1, AKR1C3, CDK1, MPO, MMP9	34	2240	20660	2.71271	0.69711	0.0566762	0.0486749
GOTERM_MF_DIRECT	GO:0016887~ATPase activity	5	14.7059	0.00701798	HSP90AA1, ABCC1, ABCB1, HSP90AB1, ABCG2	34	443	18976	6.2993	0.850661	0.040316	0.0327008
GOTERM_BP_DIRECT	GO:0032091~negative regulation of protein binding	3	8.82353	0.00716148	GSK3B, MAPK8, AKT1	34	75	19462	22.8965	0.999841	0.0731795	0.0662588
KEGG_PATHWAY	hsa04064:NF-kappa B signaling pathway	4	11.7647	0.00723588	PARP1, PTGS2, TNF, NFKB1	34	104	8586	9.71267	0.767694	0.0153858	0.00731205
GOTERM_CC_DIRECT	GO:0005829~cytosol	17	50	0.00742651	GSK3B, APP, HSP90AA1, HSP90AB1, PARP1, MAOA, STAT1, AKR1C1, AKR1C3, AKR1C2, PIK3R1, NFKB1, CCNB1, MAPK8, CDK1, AKT1, PPARG	34	5629	20660	1.83514	0.718386	0.0573867	0.049285
GOTERM_BP_DIRECT	GO:0008285~negative regulation of cell proliferation	5	14.7059	0.00743842	APP, JUN, TGFB1, ADORA2A, PTGS2	34	462	19462	6.19493	0.999887	0.075376	0.0682475
GOTERM_BP_DIRECT	GO:0001938~positive regulation of endothelial cell proliferation	3	8.82353	0.0077254	JUN, KDR, AKT1	34	78	19462	22.0158	0.99992	0.077637	0.0702947
GOTERM_MF_DIRECT	GO:0000976~transcription regulatory region sequence-specific DNA binding	4	11.7647	0.00814706	JUN, PPARG, TNF, NFKB1	34	239	18976	9.34088	0.890158	0.0458272	0.037171
GOTERM_CC_DIRECT	GO:0016323~basolateral plasma membrane	4	11.7647	0.00822093	HSP90AA1, ABCC1, HSP90AB1, EGFR	34	261	20660	9.3126	0.754224	0.0607634	0.0521851
GOTERM_BP_DIRECT	GO:0031622~positive regulation of fever generation	2	5.88235	0.00845022	PTGS2, TNF	34	5	19462	228.965	0.999967	0.0815514	0.0738389
GOTERM_BP_DIRECT	GO:0071677~positive regulation of mononuclear cell migration	2	5.88235	0.00845022	TGFB1, TNF	34	5	19462	228.965	0.999967	0.0815514	0.0738389
GOTERM_BP_DIRECT	GO:0071799~cellular response to prostaglandin D stimulus	2	5.88235	0.00845022	AKR1C3, AKR1C2	34	5	19462	228.965	0.999967	0.0815514	0.0738389
GOTERM_BP_DIRECT	GO:0009750~response to fructose	2	5.88235	0.00845022	PTGS2, TNF	34	5	19462	228.965	0.999967	0.0815514	0.0738389
GOTERM_BP_DIRECT	GO:0060965~negative regulation of gene silencing by miRNA	2	5.88235	0.00845022	TGFB1, PPARG	34	5	19462	228.965	0.999967	0.0815514	0.0738389
GOTERM_BP_DIRECT	GO:0001525~angiogenesis	4	11.7647	0.00907552	JUN, MMP2, KDR, PTGS2	34	255	19462	8.97901	0.999985	0.0868963	0.0786783
GOTERM_CC_DIRECT	GO:0098591~external side of apical plasma membrane	2	5.88235	0.0095467	ABCB1, ABCG2	34	6	20660	202.549	0.804214	0.0676224	0.0580758
GOTERM_BP_DIRECT	GO:1903223~positive regulation of oxidative stress-induced neuron death	2	5.88235	0.0101319	APP, TNF	34	6	19462	190.804	0.999996	0.0962534	0.0871505
GOTERM_MF_DIRECT	GO:0047024~5alpha-androstane-3beta,17beta-diol dehydrogenase activity	2	5.88235	0.0103903	AKR1C1, AKR1C3	34	6	18976	186.039	0.940398	0.0561078	0.0455097
GOTERM_MF_DIRECT	GO:0031406~carboxylic acid binding	2	5.88235	0.0103903	AKR1C1, AKR1C2	34	6	18976	186.039	0.940398	0.0561078	0.0455097
KEGG_PATHWAY	hsa05219:Bladder cancer	3	8.82353	0.0106976	MMP2, MMP9, EGFR	34	41	8586	18.4778	0.884883	0.0225096	0.0106976
KEGG_PATHWAY	hsa04919:Thyroid hormone signaling pathway	4	11.7647	0.0109483	GSK3B, STAT1, AKT1, PIK3R1	34	121	8586	8.34808	0.8906	0.0227996	0.0109483
GOTERM_BP_DIRECT	GO:0045732~positive regulation of protein catabolic process	3	8.82353	0.0112825	GSK3B, HSP90AA1, TNF	34	95	19462	18.0762	0.999999	0.106353	0.0962949
GOTERM_BP_DIRECT	GO:0034599~cellular response to oxidative stress	3	8.82353	0.0117404	ABCC1, MAPK8, PARP1	34	97	19462	17.7035	0.999999	0.106385	0.0963244
GOTERM_BP_DIRECT	GO:0007435~salivary gland morphogenesis	2	5.88235	0.0118109	TGFB1, EGFR	34	7	19462	163.546	0.999999	0.106385	0.0963244
GOTERM_BP_DIRECT	GO:0051173~positive regulation of nitrogen compound metabolic process	2	5.88235	0.0118109	IFNG, TNF	34	7	19462	163.546	0.999999	0.106385	0.0963244
GOTERM_BP_DIRECT	GO:0031000~response to caffeine	2	5.88235	0.0118109	ADORA2A, PPARG	34	7	19462	163.546	0.999999	0.106385	0.0963244
GOTERM_BP_DIRECT	GO:1900122~positive regulation of receptor binding	2	5.88235	0.0118109	APP, MMP9	34	7	19462	163.546	0.999999	0.106385	0.0963244
GOTERM_BP_DIRECT	GO:1903721~positive regulation of I-kappaB phosphorylation	2	5.88235	0.0118109	AKT1, TNF	34	7	19462	163.546	0.999999	0.106385	0.0963244
GOTERM_MF_DIRECT	GO:0030911~TPR domain binding	2	5.88235	0.0121119	HSP90AA1, HSP90AB1	34	7	18976	159.462	0.962752	0.0641216	0.0520097
GOTERM_MF_DIRECT	GO:0019901~protein kinase binding	5	14.7059	0.0123951	GSK3B, CCNB1, HSP90AB1, PARP1, AKT1	34	523	18976	5.33573	0.965527	0.0643591	0.0522024
KEGG_PATHWAY	hsa02010:ABC transporters	3	8.82353	0.0127926	ABCC1, ABCB1, ABCG2	34	45	8586	16.8353	0.924823	0.0263684	0.0127926
GOTERM_BP_DIRECT	GO:0007179~transforming growth factor beta receptor signaling pathway	3	8.82353	0.0131624	JUN, TGFB1, PARP1	34	103	19462	16.6722	1	0.117687	0.106557
KEGG_PATHWAY	hsa04930:Type II diabetes mellitus	3	8.82353	0.0133422	MAPK8, PIK3R1, TNF	34	46	8586	16.4693	0.932783	0.0272235	0.0133422
GOTERM_BP_DIRECT	GO:0071316~cellular response to nicotine	2	5.88235	0.0134871	TNF, NFKB1	34	8	19462	143.103	1	0.117988	0.106829
GOTERM_BP_DIRECT	GO:0021955~central nervous system neuron axonogenesis	2	5.88235	0.0134871	HSP90AA1, HSP90AB1	34	8	19462	143.103	1	0.117988	0.106829
GOTERM_BP_DIRECT	GO:2000272~negative regulation of receptor activity	2	5.88235	0.0134871	PPARG, TNF	34	8	19462	143.103	1	0.117988	0.106829
KEGG_PATHWAY	hsa04728:Dopaminergic synapse	4	11.7647	0.0138429	GSK3B, MAPK8, MAOA, AKT1	34	132	8586	7.65241	0.939302	0.0279626	0.0138429
GOTERM_CC_DIRECT	GO:0044294~dendritic growth cone	2	5.88235	0.0142868	HSP90AA1, HSP90AB1	34	9	20660	135.033	0.913385	0.0963217	0.0827234
GOTERM_MF_DIRECT	GO:0008233~peptidase activity	3	8.82353	0.0143208	APP, MMP3, MMP9	34	105	18976	15.9462	0.979648	0.0729548	0.0591744
GOTERM_CC_DIRECT	GO:0034774~secretory granule lumen	3	8.82353	0.0147316	HSP90AA1, HSP90AB1, NFKB1	34	116	20660	15.715	0.919781	0.0963217	0.0827234
KEGG_PATHWAY	hsa05030:Cocaine addiction	3	8.82353	0.0150517	JUN, MAOA, NFKB1	34	49	8586	15.461	0.952565	0.0301034	0.0150517
GOTERM_BP_DIRECT	GO:0019371~cyclooxygenase pathway	2	5.88235	0.0151605	AKR1C3, PTGS2	34	9	19462	127.203	1	0.128917	0.116725
GOTERM_BP_DIRECT	GO:0051901~positive regulation of mitochondrial depolarization	2	5.88235	0.0151605	PARP1, KDR	34	9	19462	127.203	1	0.128917	0.116725
GOTERM_BP_DIRECT	GO:0010888~negative regulation of lipid storage	2	5.88235	0.0151605	PPARG, TNF	34	9	19462	127.203	1	0.128917	0.116725
GOTERM_BP_DIRECT	GO:0051248~negative regulation of protein metabolic process	2	5.88235	0.0151605	HSP90AB1, NFKB1	34	9	19462	127.203	1	0.128917	0.116725
KEGG_PATHWAY	hsa04910:Insulin signaling pathway	4	11.7647	0.0152897	GSK3B, MAPK8, AKT1, PIK3R1	34	137	8586	7.37312	0.954814	0.0302797	0.0152897
GOTERM_MF_DIRECT	GO:0047045~testosterone 17-beta-dehydrogenase (NADP+) activity	2	5.88235	0.0155462	AKR1C1, AKR1C3	34	9	18976	124.026	0.985454	0.0777309	0.0630484
GOTERM_CC_DIRECT	GO:0090575~RNA polymerase II transcription factor complex	3	8.82353	0.0167101	JUN, STAT1, PPARG	34	124	20660	14.7011	0.943001	0.103002	0.0884605
GOTERM_MF_DIRECT	GO:0004713~protein tyrosine kinase activity	3	8.82353	0.0167306	KDR, MET, EGFR	34	114	18976	14.6873	0.989491	0.0821322	0.0666183
GOTERM_CC_DIRECT	GO:1904813~ficolin-1-rich granule lumen	3	8.82353	0.016965	HSP90AA1, HSP90AB1, MMP9	34	125	20660	14.5835	0.945459	0.103002	0.0884605
GOTERM_BP_DIRECT	GO:0006805~xenobiotic metabolic process	3	8.82353	0.0170261	ABCC1, ABCB1, AKR1C1	34	118	19462	14.5528	1	0.143776	0.130179
GOTERM_MF_DIRECT	GO:0008270~zinc ion binding	6	17.6471	0.0178032	MMP13, PARP1, MMP2, MMP3, PPARG, MMP9	34	889	18976	3.76682	0.992173	0.0845035	0.0685417
GOTERM_MF_DIRECT	GO:0045296~cadherin binding	4	11.7647	0.0178396	HSP90AB1, STAT1, KDR, EGFR	34	320	18976	6.97647	0.992251	0.0845035	0.0685417
GOTERM_BP_DIRECT	GO:0007166~cell surface receptor signaling pathway	4	11.7647	0.0179577	IFNG, TNF, MET, EGFR	34	329	19462	6.95941	1	0.150597	0.136355
GOTERM_BP_DIRECT	GO:1903799~negative regulation of production of miRNAs involved in gene silencing by miRNA	2	5.88235	0.0184991	TGFB1, TNF	34	11	19462	104.075	1	0.153027	0.138555
GOTERM_BP_DIRECT	GO:1900222~negative regulation of beta-amyloid clearance	2	5.88235	0.0184991	IFNG, TNF	34	11	19462	104.075	1	0.153027	0.138555
GOTERM_BP_DIRECT	GO:2000343~positive regulation of chemokine (C-X-C motif) ligand 2 production	2	5.88235	0.0201643	TGFB1, TNF	34	12	19462	95.402	1	0.164562	0.148999
GOTERM_BP_DIRECT	GO:1903800~positive regulation of production of miRNAs involved in gene silencing by miRNA	2	5.88235	0.0201643	TGFB1, EGFR	34	12	19462	95.402	1	0.164562	0.148999
KEGG_PATHWAY	hsa04923:Regulation of lipolysis in adipocytes	3	8.82353	0.0207078	AKT1, PIK3R1, PTGS2	34	58	8586	13.0619	0.985094	0.0406115	0.0207078
GOTERM_BP_DIRECT	GO:0090263~positive regulation of canonical Wnt signaling pathway	3	8.82353	0.0213125	TGFB1, EGFR, NFKB1	34	133	19462	12.9115	1	0.172773	0.156434
KEGG_PATHWAY	hsa04150:mTOR signaling pathway	4	11.7647	0.0215485	GSK3B, AKT1, PIK3R1, TNF	34	156	8586	6.47511	0.987457	0.0418538	0.0215485
GOTERM_BP_DIRECT	GO:0071456~cellular response to hypoxia	3	8.82353	0.0216127	TGFB1, PPARG, PTGS2	34	134	19462	12.8152	1	0.173473	0.157067
GOTERM_BP_DIRECT	GO:0045087~innate immune response	5	14.7059	0.0217041	APP, PARP1, MMP3, PPARG, NFKB1	34	635	19462	4.50718	1	0.173473	0.157067
GOTERM_BP_DIRECT	GO:0045793~positive regulation of cell size	2	5.88235	0.0218267	HSP90AA1, HSP90AB1	34	13	19462	88.0633	1	0.173473	0.157067
KEGG_PATHWAY	hsa04110:Cell cycle	4	11.7647	0.0219115	GSK3B, CCNB1, TGFB1, CDK1	34	157	8586	6.43387	0.988359	0.0421536	0.0219115
GOTERM_BP_DIRECT	GO:0007169~transmembrane receptor protein tyrosine kinase signaling pathway	3	8.82353	0.022524	KDR, MET, EGFR	34	137	19462	12.5346	1	0.177852	0.161032
KEGG_PATHWAY	hsa00140:Steroid hormone biosynthesis	3	8.82353	0.0234649	AKR1C1, AKR1C3, AKR1C2	34	62	8586	12.2192	0.991542	0.0447162	0.0234649
GOTERM_BP_DIRECT	GO:0071498~cellular response to fluid shear stress	2	5.88235	0.0234865	MMP2, PTGS2	34	14	19462	81.7731	1	0.181908	0.164704
GOTERM_BP_DIRECT	GO:0001878~response to yeast	2	5.88235	0.0234865	APP, MPO	34	14	19462	81.7731	1	0.181908	0.164704
GOTERM_BP_DIRECT	GO:0061029~eyelid development in camera-type eye	2	5.88235	0.0234865	JUN, EGFR	34	14	19462	81.7731	1	0.181908	0.164704
GOTERM_BP_DIRECT	GO:0007275~multicellular organism development	3	8.82353	0.0247114	KDR, MET, EGFR	34	144	19462	11.9252	1	0.189903	0.171944
GOTERM_BP_DIRECT	GO:0002281~macrophage activation involved in immune response	2	5.88235	0.0251434	IFNG, TNF	34	15	19462	76.3216	1	0.189903	0.171944
GOTERM_BP_DIRECT	GO:0010763~positive regulation of fibroblast migration	2	5.88235	0.0251434	TGFB1, AKT1	34	15	19462	76.3216	1	0.189903	0.171944
GOTERM_BP_DIRECT	GO:2000679~positive regulation of transcription regulatory region DNA binding	2	5.88235	0.0251434	TGFB1, PARP1	34	15	19462	76.3216	1	0.189903	0.171944
GOTERM_MF_DIRECT	GO:0004033~aldo-keto reductase (NADP) activity	2	5.88235	0.0257798	AKR1C1, AKR1C3	34	15	18976	74.4157	0.999134	0.120009	0.097341
GOTERM_CC_DIRECT	GO:0005887~integral component of plasma membrane	7	20.5882	0.0259024	APP, ABCC1, ADORA2A, KDR, TNF, MET, EGFR	34	1455	20660	2.92339	0.988454	0.151842	0.130405
GOTERM_BP_DIRECT	GO:0050728~negative regulation of inflammatory response	3	8.82353	0.0263253	ADORA2A, PPARG, NFKB1	34	149	19462	11.5251	1	0.197602	0.178914
GOTERM_MF_DIRECT	GO:0003677~DNA binding	7	20.5882	0.0267966	APP, JUN, PARP1, STAT1, PPARG, PIK3R1, NFKB1	34	1347	18976	2.90039	0.999347	0.122628	0.0994653
GOTERM_MF_DIRECT	GO:0051393~alpha-actinin binding	2	5.88235	0.0274754	ADORA2A, PPARG	34	16	18976	69.7647	0.999459	0.123639	0.100285
GOTERM_BP_DIRECT	GO:0000165~MAPK cascade	3	8.82353	0.0289942	TGFB1, TNF, EGFR	34	157	19462	10.9378	1	0.216301	0.195845
GOTERM_BP_DIRECT	GO:0032270~positive regulation of cellular protein metabolic process	2	5.88235	0.030098	TGFB1, AKT1	34	18	19462	63.6013	1	0.220477	0.199626
GOTERM_BP_DIRECT	GO:0043129~surfactant homeostasis	2	5.88235	0.030098	TGFB1, KDR	34	18	19462	63.6013	1	0.220477	0.199626
GOTERM_BP_DIRECT	GO:0071380~cellular response to prostaglandin E stimulus	2	5.88235	0.030098	AKT1, PPARG	34	18	19462	63.6013	1	0.220477	0.199626
KEGG_PATHWAY	hsa04622:RIG-I-like receptor signaling pathway	3	8.82353	0.0301833	MAPK8, TNF, NFKB1	34	71	8586	10.6703	0.997888	0.0569816	0.0301833
GOTERM_BP_DIRECT	GO:0051092~positive regulation of NF-kappaB transcription factor activity	3	8.82353	0.0314151	APP, TGFB1, TNF	34	164	19462	10.4709	1	0.225736	0.204388
GOTERM_BP_DIRECT	GO:0042574~retinal metabolic process	2	5.88235	0.0317441	AKR1C1, AKR1C3	34	19	19462	60.2539	1	0.225736	0.204388
GOTERM_BP_DIRECT	GO:0033280~response to vitamin D	2	5.88235	0.0317441	TGFB1, PTGS2	34	19	19462	60.2539	1	0.225736	0.204388
GOTERM_BP_DIRECT	GO:0031396~regulation of protein ubiquitination	2	5.88235	0.0317441	HSP90AA1, HSP90AB1	34	19	19462	60.2539	1	0.225736	0.204388
GOTERM_BP_DIRECT	GO:0030224~monocyte differentiation	2	5.88235	0.0317441	JUN, PPARG	34	19	19462	60.2539	1	0.225736	0.204388
GOTERM_MF_DIRECT	GO:0004674~protein serine/threonine kinase activity	4	11.7647	0.0324029	GSK3B, MAPK8, CDK1, AKT1	34	403	18976	5.53963	0.999863	0.143423	0.116332
KEGG_PATHWAY	hsa05214:Glioma	3	8.82353	0.0333874	AKT1, PIK3R1, EGFR	34	75	8586	10.1012	0.998914	0.0624241	0.0333874
GOTERM_BP_DIRECT	GO:0032930~positive regulation of superoxide anion generation	2	5.88235	0.0333875	APP, TGFB1	34	20	19462	57.2412	1	0.233329	0.211262
GOTERM_BP_DIRECT	GO:0045737~positive regulation of cyclin-dependent protein serine/threonine kinase activity	2	5.88235	0.0333875	AKT1, EGFR	34	20	19462	57.2412	1	0.233329	0.211262
GOTERM_BP_DIRECT	GO:0035994~response to muscle stretch	2	5.88235	0.0333875	JUN, NFKB1	34	20	19462	57.2412	1	0.233329	0.211262
KEGG_PATHWAY	hsa05022:Pathways of neurodegeneration - multiple diseases	6	17.6471	0.0336843	GSK3B, APP, MAPK8, PTGS2, TNF, NFKB1	34	476	8586	3.18314	0.998979	0.0624241	0.0336843
GOTERM_BP_DIRECT	GO:0043410~positive regulation of MAPK cascade	3	8.82353	0.0342768	APP, KDR, TNF	34	172	19462	9.98393	1	0.238175	0.21565
GOTERM_BP_DIRECT	GO:0044267~cellular protein metabolic process	2	5.88235	0.0350282	MMP13, MMP2	34	21	19462	54.5154	1	0.242013	0.219125
GOTERM_BP_DIRECT	GO:0001666~response to hypoxia	3	8.82353	0.0361155	TGFB1, MMP2, TNF	34	177	19462	9.70189	1	0.246332	0.223036
KEGG_PATHWAY	hsa04613:Neutrophil extracellular trap formation	4	11.7647	0.0362615	AKT1, PIK3R1, MPO, NFKB1	34	191	8586	5.28857	0.999403	0.0665893	0.0362615
GOTERM_BP_DIRECT	GO:0002042~cell migration involved in sprouting angiogenesis	2	5.88235	0.0366662	KDR, AKT1	34	22	19462	52.0374	1	0.246332	0.223036
GOTERM_BP_DIRECT	GO:0007004~telomere maintenance via telomerase	2	5.88235	0.0366662	HSP90AA1, HSP90AB1	34	22	19462	52.0374	1	0.246332	0.223036
GOTERM_BP_DIRECT	GO:1902004~positive regulation of beta-amyloid formation	2	5.88235	0.0366662	IFNG, TNF	34	22	19462	52.0374	1	0.246332	0.223036
GOTERM_BP_DIRECT	GO:0038083~peptidyl-tyrosine autophosphorylation	2	5.88235	0.0366662	KDR, EGFR	34	22	19462	52.0374	1	0.246332	0.223036
GOTERM_MF_DIRECT	GO:0070182~DNA polymerase binding	2	5.88235	0.0375887	HSP90AA1, HSP90AB1	34	22	18976	50.738	0.999968	0.163693	0.132773
GOTERM_CC_DIRECT	GO:0005911~cell-cell junction	3	8.82353	0.0379271	APP, AKT1, PIK3R1	34	193	20660	9.44529	0.998602	0.21492	0.184579
GOTERM_BP_DIRECT	GO:0050730~regulation of peptidyl-tyrosine phosphorylation	2	5.88235	0.0383015	APP, EGFR	34	23	19462	49.7749	1	0.254506	0.230437
GOTERM_BP_DIRECT	GO:0032700~negative regulation of interleukin-17 production	2	5.88235	0.0383015	TGFB1, IFNG	34	23	19462	49.7749	1	0.254506	0.230437
GOTERM_MF_DIRECT	GO:0005158~insulin receptor binding	2	5.88235	0.0392643	APP, PIK3R1	34	23	18976	48.532	0.99998	0.168276	0.13649
KEGG_PATHWAY	hsa05130:Pathogenic Escherichia coli infection	4	11.7647	0.0396967	JUN, MAPK8, TNF, NFKB1	34	198	8586	5.1016	0.999709	0.0722409	0.0396967
GOTERM_BP_DIRECT	GO:0071404~cellular response to low-density lipoprotein particle stimulus	2	5.88235	0.0399341	TGFB1, PPARG	34	24	19462	47.701	1	0.258297	0.233869
GOTERM_BP_DIRECT	GO:0045821~positive regulation of glycolytic process	2	5.88235	0.0399341	APP, IFNG	34	24	19462	47.701	1	0.258297	0.233869
GOTERM_BP_DIRECT	GO:0051131~chaperone-mediated protein complex assembly	2	5.88235	0.0399341	HSP90AA1, HSP90AB1	34	24	19462	47.701	1	0.258297	0.233869
GOTERM_BP_DIRECT	GO:1900181~negative regulation of protein localization to nucleus	2	5.88235	0.0399341	GSK3B, APP	34	24	19462	47.701	1	0.258297	0.233869
GOTERM_BP_DIRECT	GO:0002053~positive regulation of mesenchymal cell proliferation	2	5.88235	0.0399341	STAT1, KDR	34	24	19462	47.701	1	0.258297	0.233869
GOTERM_BP_DIRECT	GO:0051000~positive regulation of nitric-oxide synthase activity	2	5.88235	0.041564	AKT1, TNF	34	25	19462	45.7929	1	0.267417	0.242127
GOTERM_MF_DIRECT	GO:0046983~protein dimerization activity	3	8.82353	0.0417684	APP, HSP90AB1, ABCG2	34	187	18976	8.95376	0.99999	0.1735	0.140727
GOTERM_MF_DIRECT	GO:0061629~RNA polymerase II sequence-specific DNA binding transcription factor binding	3	8.82353	0.0417684	GSK3B, JUN, PARP1	34	187	18976	8.95376	0.99999	0.1735	0.140727
GOTERM_BP_DIRECT	GO:0006508~proteolysis	4	11.7647	0.0419413	MMP13, MMP2, MMP3, MMP9	34	458	19462	4.99923	1	0.268425	0.243039
KEGG_PATHWAY	hsa05203:Viral carcinogenesis	4	11.7647	0.04277	JUN, CDK1, PIK3R1, NFKB1	34	204	8586	4.95156	0.999847	0.0771387	0.04277
GOTERM_BP_DIRECT	GO:0046697~decidualization	2	5.88235	0.0431912	PARP1, PTGS2	34	26	19462	44.0317	1	0.269336	0.243864
GOTERM_BP_DIRECT	GO:0045332~phospholipid translocation	2	5.88235	0.0431912	ABCC1, ABCB1	34	26	19462	44.0317	1	0.269336	0.243864
GOTERM_BP_DIRECT	GO:0009314~response to radiation	2	5.88235	0.0431912	MMP2, TNF	34	26	19462	44.0317	1	0.269336	0.243864
GOTERM_BP_DIRECT	GO:1900273~positive regulation of long-term synaptic potentiation	2	5.88235	0.0431912	APP, ADORA2A	34	26	19462	44.0317	1	0.269336	0.243864
GOTERM_BP_DIRECT	GO:2000353~positive regulation of endothelial cell apoptotic process	2	5.88235	0.0431912	TGFB1, AKR1C3	34	26	19462	44.0317	1	0.269336	0.243864
GOTERM_MF_DIRECT	GO:0005125~cytokine activity	3	8.82353	0.0438033	TGFB1, IFNG, TNF	34	192	18976	8.72059	0.999994	0.179195	0.145347
KEGG_PATHWAY	hsa05168:Herpes simplex virus 1 infection	6	17.6471	0.0440297	IFNG, STAT1, AKT1, PIK3R1, TNF, NFKB1	34	512	8586	2.95933	0.999883	0.0787079	0.0440297
GOTERM_BP_DIRECT	GO:0003009~skeletal muscle contraction	2	5.88235	0.0448158	HSP90AA1, TNF	34	27	19462	42.4009	1	0.273849	0.247951
GOTERM_BP_DIRECT	GO:0032094~response to food	2	5.88235	0.0448158	AKT1, MPO	34	27	19462	42.4009	1	0.273849	0.247951
GOTERM_BP_DIRECT	GO:0045672~positive regulation of osteoclast differentiation	2	5.88235	0.0448158	IFNG, TNF	34	27	19462	42.4009	1	0.273849	0.247951
GOTERM_BP_DIRECT	GO:0035902~response to immobilization stress	2	5.88235	0.0448158	TGFB1, PPARG	34	27	19462	42.4009	1	0.273849	0.247951
GOTERM_CC_DIRECT	GO:0044295~axonal growth cone	2	5.88235	0.0453303	HSP90AA1, HSP90AB1	34	29	20660	41.9067	0.999624	0.248586	0.213491
GOTERM_BP_DIRECT	GO:0045740~positive regulation of DNA replication	2	5.88235	0.0464376	CDK1, EGFR	34	28	19462	40.8866	1	0.278168	0.251861
GOTERM_BP_DIRECT	GO:0035066~positive regulation of histone acetylation	2	5.88235	0.0464376	APP, TGFB1	34	28	19462	40.8866	1	0.278168	0.251861
GOTERM_BP_DIRECT	GO:0060333~interferon-gamma-mediated signaling pathway	2	5.88235	0.0464376	IFNG, STAT1	34	28	19462	40.8866	1	0.278168	0.251861
GOTERM_BP_DIRECT	GO:2001243~negative regulation of intrinsic apoptotic signaling pathway	2	5.88235	0.0464376	AKT1, MMP9	34	28	19462	40.8866	1	0.278168	0.251861
GOTERM_MF_DIRECT	GO:0023026~MHC class II protein complex binding	2	5.88235	0.0476	HSP90AA1, HSP90AB1	34	28	18976	39.8655	0.999998	0.191821	0.155588
GOTERM_BP_DIRECT	GO:0045662~negative regulation of myoblast differentiation	2	5.88235	0.0480568	TGFB1, TNF	34	29	19462	39.4767	1	0.286456	0.259366
GOTERM_BP_DIRECT	GO:0010800~positive regulation of peptidyl-threonine phosphorylation	2	5.88235	0.0496734	APP, TGFB1	34	30	19462	38.1608	1	0.293218	0.265487
GOTERM_BP_DIRECT	GO:0007586~digestion	2	5.88235	0.0496734	AKR1C1, AKR1C2	34	30	19462	38.1608	1	0.293218	0.265487
GOTERM_BP_DIRECT	GO:0010575~positive regulation of vascular endothelial growth factor production	2	5.88235	0.0512872	TGFB1, PTGS2	34	31	19462	36.9298	1	0.298399	0.270178
GOTERM_BP_DIRECT	GO:0035987~endodermal cell differentiation	2	5.88235	0.0512872	MMP2, MMP9	34	31	19462	36.9298	1	0.298399	0.270178
GOTERM_BP_DIRECT	GO:0048009~insulin-like growth factor receptor signaling pathway	2	5.88235	0.0512872	AKT1, PIK3R1	34	31	19462	36.9298	1	0.298399	0.270178
GOTERM_BP_DIRECT	GO:0051968~positive regulation of synaptic transmission, glutamatergic	2	5.88235	0.0528985	ADORA2A, PTGS2	34	32	19462	35.7757	1	0.303418	0.274723
GOTERM_BP_DIRECT	GO:0010592~positive regulation of lamellipodium assembly	2	5.88235	0.0528985	HSP90AA1, PIK3R1	34	32	19462	35.7757	1	0.303418	0.274723
GOTERM_BP_DIRECT	GO:0060325~face morphogenesis	2	5.88235	0.0528985	TGFB1, MMP2	34	32	19462	35.7757	1	0.303418	0.274723
GOTERM_BP_DIRECT	GO:0007507~heart development	3	8.82353	0.0538411	TGFB1, MMP2, PPARG	34	221	19462	7.7703	1	0.305979	0.277042
GOTERM_MF_DIRECT	GO:0005164~tumor necrosis factor receptor binding	2	5.88235	0.0542181	STAT1, TNF	34	32	18976	34.8824	1	0.215278	0.174614
GOTERM_BP_DIRECT	GO:0048662~negative regulation of smooth muscle cell proliferation	2	5.88235	0.054507	IFNG, PPARG	34	33	19462	34.6916	1	0.305979	0.277042
GOTERM_BP_DIRECT	GO:0001523~retinoid metabolic process	2	5.88235	0.054507	AKR1C1, AKR1C3	34	33	19462	34.6916	1	0.305979	0.277042
GOTERM_BP_DIRECT	GO:0043388~positive regulation of DNA binding	2	5.88235	0.054507	PPARG, MMP9	34	33	19462	34.6916	1	0.305979	0.277042
GOTERM_BP_DIRECT	GO:0051497~negative regulation of stress fiber assembly	2	5.88235	0.0561129	PIK3R1, MET	34	34	19462	33.6713	1	0.305979	0.277042
GOTERM_BP_DIRECT	GO:0051973~positive regulation of telomerase activity	2	5.88235	0.0561129	HSP90AA1, HSP90AB1	34	34	19462	33.6713	1	0.305979	0.277042
GOTERM_BP_DIRECT	GO:0045824~negative regulation of innate immune response	2	5.88235	0.0561129	PARP1, AKT1	34	34	19462	33.6713	1	0.305979	0.277042
GOTERM_BP_DIRECT	GO:0008015~blood circulation	2	5.88235	0.0561129	ADORA2A, STAT1	34	34	19462	33.6713	1	0.305979	0.277042
GOTERM_BP_DIRECT	GO:0045931~positive regulation of mitotic cell cycle	2	5.88235	0.0561129	APP, CCNB1	34	34	19462	33.6713	1	0.305979	0.277042
GOTERM_BP_DIRECT	GO:2000379~positive regulation of reactive oxygen species metabolic process	2	5.88235	0.0561129	AKR1C1, AKR1C3	34	34	19462	33.6713	1	0.305979	0.277042
GOTERM_BP_DIRECT	GO:0035924~cellular response to vascular endothelial growth factor stimulus	2	5.88235	0.0561129	KDR, AKT1	34	34	19462	33.6713	1	0.305979	0.277042
GOTERM_BP_DIRECT	GO:0050821~protein stabilization	3	8.82353	0.0573403	HSP90AA1, HSP90AB1, PIK3R1	34	229	19462	7.49884	1	0.310544	0.281175
GOTERM_BP_DIRECT	GO:0090050~positive regulation of cell migration involved in sprouting angiogenesis	2	5.88235	0.0577162	KDR, PTGS2	34	35	19462	32.7092	1	0.310544	0.281175
GOTERM_BP_DIRECT	GO:0002230~positive regulation of defense response to virus by host	2	5.88235	0.0577162	HSP90AA1, STAT1	34	35	19462	32.7092	1	0.310544	0.281175
GOTERM_BP_DIRECT	GO:0050832~defense response to fungus	2	5.88235	0.0593168	TGFB1, MPO	34	36	19462	31.8007	1	0.314975	0.285187
GOTERM_BP_DIRECT	GO:0097421~liver regeneration	2	5.88235	0.0593168	TGFB1, TNF	34	36	19462	31.8007	1	0.314975	0.285187
GOTERM_BP_DIRECT	GO:0071526~semaphorin-plexin signaling pathway	2	5.88235	0.0593168	KDR, MET	34	36	19462	31.8007	1	0.314975	0.285187
GOTERM_BP_DIRECT	GO:0048675~axon extension	2	5.88235	0.0609148	HSP90AA1, HSP90AB1	34	37	19462	30.9412	1	0.317907	0.287842
GOTERM_BP_DIRECT	GO:0042220~response to cocaine	2	5.88235	0.0609148	HSP90AA1, HSP90AB1	34	37	19462	30.9412	1	0.317907	0.287842
GOTERM_BP_DIRECT	GO:2001240~negative regulation of extrinsic apoptotic signaling pathway in absence of ligand	2	5.88235	0.0609148	AKT1, TNF	34	37	19462	30.9412	1	0.317907	0.287842
GOTERM_BP_DIRECT	GO:0046326~positive regulation of glucose import	2	5.88235	0.0609148	AKT1, PIK3R1	34	37	19462	30.9412	1	0.317907	0.287842
GOTERM_MF_DIRECT	GO:0004601~peroxidase activity	2	5.88235	0.0624279	PTGS2, MPO	34	37	18976	30.1685	1	0.244283	0.198141
GOTERM_BP_DIRECT	GO:0014065~phosphatidylinositol 3-kinase signaling	2	5.88235	0.0625102	AKT1, PIK3R1	34	38	19462	30.1269	1	0.32188	0.291439
GOTERM_BP_DIRECT	GO:0048469~cell maturation	2	5.88235	0.0625102	KDR, PPARG	34	38	19462	30.1269	1	0.32188	0.291439
GOTERM_BP_DIRECT	GO:0001890~placenta development	2	5.88235	0.0625102	HSP90AB1, PPARG	34	38	19462	30.1269	1	0.32188	0.291439
GOTERM_BP_DIRECT	GO:0006366~transcription from RNA polymerase II promoter	3	8.82353	0.0627349	PARP1, PIK3R1, NFKB1	34	241	19462	7.12546	1	0.32188	0.291439
GOTERM_MF_DIRECT	GO:0097718~disordered domain specific binding	2	5.88235	0.0640616	HSP90AA1, HSP90AB1	34	38	18976	29.3746	1	0.247095	0.200421
GOTERM_BP_DIRECT	GO:0001937~negative regulation of endothelial cell proliferation	2	5.88235	0.0641029	STAT1, TNF	34	39	19462	29.3544	1	0.324788	0.294072
GOTERM_BP_DIRECT	GO:0010634~positive regulation of epithelial cell migration	2	5.88235	0.0641029	JUN, IFNG	34	39	19462	29.3544	1	0.324788	0.294072
GOTERM_BP_DIRECT	GO:0010975~regulation of neuron projection development	2	5.88235	0.0641029	GSK3B, AKT1	34	39	19462	29.3544	1	0.324788	0.294072
KEGG_PATHWAY	hsa04350:TGF-beta signaling pathway	3	8.82353	0.0643051	TGFB1, IFNG, TNF	34	108	8586	7.01471	0.999998	0.113944	0.0643051
GOTERM_BP_DIRECT	GO:0042981~regulation of apoptotic process	3	8.82353	0.0650325	HSP90AA1, STAT1, AKT1	34	246	19462	6.98063	1	0.327388	0.296426
GOTERM_BP_DIRECT	GO:0071392~cellular response to estradiol stimulus	2	5.88235	0.065693	MMP2, EGFR	34	40	19462	28.6206	1	0.327388	0.296426
GOTERM_BP_DIRECT	GO:0031100~animal organ regeneration	2	5.88235	0.065693	CDK1, PPARG	34	40	19462	28.6206	1	0.327388	0.296426
GOTERM_BP_DIRECT	GO:0008625~extrinsic apoptotic signaling pathway via death domain receptors	2	5.88235	0.065693	PIK3R1, TNF	34	40	19462	28.6206	1	0.327388	0.296426
GOTERM_BP_DIRECT	GO:0048286~lung alveolus development	2	5.88235	0.0672805	TGFB1, KDR	34	41	19462	27.9225	1	0.332573	0.301121
GOTERM_BP_DIRECT	GO:0071902~positive regulation of protein serine/threonine kinase activity	2	5.88235	0.0672805	HSP90AB1, IFNG	34	41	19462	27.9225	1	0.332573	0.301121
GOTERM_CC_DIRECT	GO:0048786~presynaptic active zone	2	5.88235	0.0679886	APP, ADORA2A	34	44	20660	27.6203	0.999994	0.35793	0.307399
GOTERM_BP_DIRECT	GO:0006357~regulation of transcription from RNA polymerase II promoter	7	20.5882	0.0687903	APP, JUN, STAT1, CDK1, PPARG, TNF, NFKB1	34	1736	19462	2.30811	1	0.337662	0.305729
GOTERM_BP_DIRECT	GO:0001541~ovarian follicle development	2	5.88235	0.0688654	MMP2, KDR	34	42	19462	27.2577	1	0.337662	0.305729
GOTERM_BP_DIRECT	GO:0055085~transmembrane transport	3	8.82353	0.0692394	ABCC1, ABCB1, ABCG2	34	255	19462	6.73426	1	0.338133	0.306155
GOTERM_CC_DIRECT	GO:0000307~cyclin-dependent protein kinase holoenzyme complex	2	5.88235	0.0694805	CCNB1, CDK1	34	45	20660	27.0065	0.999995	0.35793	0.307399
GOTERM_BP_DIRECT	GO:0009409~response to cold	2	5.88235	0.0704476	HSP90AA1, PPARG	34	43	19462	26.6238	1	0.342657	0.310251
GOTERM_MF_DIRECT	GO:0030331~estrogen receptor binding	2	5.88235	0.0705687	PARP1, PPARG	34	42	18976	26.577	1	0.26836	0.21767
KEGG_PATHWAY	hsa04670:Leukocyte transendothelial migration	3	8.82353	0.0717621	MMP2, PIK3R1, MMP9	34	115	8586	6.58772	1	0.124578	0.0717621
KEGG_PATHWAY	hsa04726:Serotonergic synapse	3	8.82353	0.0717621	APP, MAOA, PTGS2	34	115	8586	6.58772	1	0.124578	0.0717621
GOTERM_BP_DIRECT	GO:0007259~JAK-STAT cascade	2	5.88235	0.0720273	IFNG, STAT1	34	44	19462	26.0187	1	0.348945	0.315944
KEGG_PATHWAY	hsa04020:Calcium signaling pathway	4	11.7647	0.0721567	ADORA2A, KDR, MET, EGFR	34	253	8586	3.99256	1	0.124578	0.0721567
GOTERM_BP_DIRECT	GO:0042542~response to hydrogen peroxide	2	5.88235	0.0736043	STAT1, MMP2	34	45	19462	25.4405	1	0.35517	0.321581
GOTERM_BP_DIRECT	GO:0042311~vasodilation	2	5.88235	0.0751788	ADORA2A, TNF	34	46	19462	24.8875	1	0.3585	0.324595
GOTERM_BP_DIRECT	GO:0050796~regulation of insulin secretion	2	5.88235	0.0751788	IFNG, TNF	34	46	19462	24.8875	1	0.3585	0.324595
GOTERM_BP_DIRECT	GO:0072089~stem cell proliferation	2	5.88235	0.0751788	ABCB1, KDR	34	46	19462	24.8875	1	0.3585	0.324595
GOTERM_BP_DIRECT	GO:0050673~epithelial cell proliferation	2	5.88235	0.0767506	KDR, EGFR	34	47	19462	24.3579	1	0.364565	0.330088
GOTERM_BP_DIRECT	GO:0071364~cellular response to epidermal growth factor stimulus	2	5.88235	0.0783199	AKT1, EGFR	34	48	19462	23.8505	1	0.370572	0.335526
KEGG_PATHWAY	hsa04152:AMPK signaling pathway	3	8.82353	0.0783689	AKT1, PPARG, PIK3R1	34	121	8586	6.26106	1	0.134157	0.0783689
GOTERM_BP_DIRECT	GO:0007186~G-protein coupled receptor signaling pathway	5	14.7059	0.0794367	APP, AKR1C3, AKR1C2, AKT1, PPARG	34	968	19462	2.95667	1	0.373623	0.338289
GOTERM_BP_DIRECT	GO:0010862~positive regulation of pathway-restricted SMAD protein phosphorylation	2	5.88235	0.0798866	TGFB1, PPARG	34	49	19462	23.3637	1	0.373623	0.338289
GOTERM_BP_DIRECT	GO:0034097~response to cytokine	2	5.88235	0.0798866	STAT1, NFKB1	34	49	19462	23.3637	1	0.373623	0.338289
GOTERM_MF_DIRECT	GO:0001223~transcription coactivator binding	2	5.88235	0.0802471	STAT1, NFKB1	34	48	18976	23.2549	1	0.300927	0.244085
GOTERM_BP_DIRECT	GO:0048013~ephrin receptor signaling pathway	2	5.88235	0.0814507	MMP2, MMP9	34	50	19462	22.8965	1	0.375167	0.339686
GOTERM_BP_DIRECT	GO:0009408~response to heat	2	5.88235	0.0814507	HSP90AA1, AKT1	34	50	19462	22.8965	1	0.375167	0.339686
GOTERM_BP_DIRECT	GO:0050766~positive regulation of phagocytosis	2	5.88235	0.0814507	IFNG, TNF	34	50	19462	22.8965	1	0.375167	0.339686
GOTERM_BP_DIRECT	GO:0050714~positive regulation of protein secretion	2	5.88235	0.0814507	TGFB1, ADORA2A	34	50	19462	22.8965	1	0.375167	0.339686
GOTERM_BP_DIRECT	GO:1900087~positive regulation of G1/S transition of mitotic cell cycle	2	5.88235	0.0830122	AKT1, EGFR	34	51	19462	22.4475	1	0.380916	0.344892
GOTERM_MF_DIRECT	GO:0044183~protein binding involved in protein folding	2	5.88235	0.0834515	HSP90AA1, HSP90AB1	34	50	18976	22.3247	1	0.308656	0.250354
GOTERM_BP_DIRECT	GO:0043280~positive regulation of cysteine-type endopeptidase activity involved in apoptotic process	2	5.88235	0.0845711	APP, TNF	34	52	19462	22.0158	1	0.385163	0.348737
GOTERM_BP_DIRECT	GO:0008630~intrinsic apoptotic signaling pathway in response to DNA damage	2	5.88235	0.0845711	PIK3R1, TNF	34	52	19462	22.0158	1	0.385163	0.348737
KEGG_PATHWAY	hsa04650:Natural killer cell mediated cytotoxicity	3	8.82353	0.085162	IFNG, PIK3R1, TNF	34	127	8586	5.96526	1	0.143907	0.085162
KEGG_PATHWAY	hsa05020:Prion disease	4	11.7647	0.0854893	GSK3B, MAPK8, PIK3R1, TNF	34	272	8586	3.71367	1	0.143907	0.0854893
GOTERM_BP_DIRECT	GO:0001837~epithelial to mesenchymal transition	2	5.88235	0.0861275	GSK3B, TGFB1	34	53	19462	21.6004	1	0.390787	0.35383
GOTERM_BP_DIRECT	GO:0050890~cognition	2	5.88235	0.0876813	APP, TNF	34	54	19462	21.2004	1	0.394891	0.357545
GOTERM_BP_DIRECT	GO:0070371~ERK1 and ERK2 cascade	2	5.88235	0.0876813	CDK1, KDR	34	54	19462	21.2004	1	0.394891	0.357545
GOTERM_BP_DIRECT	GO:0045786~negative regulation of cell cycle	2	5.88235	0.0892325	TGFB1, PTGS2	34	55	19462	20.815	1	0.398922	0.361195
GOTERM_BP_DIRECT	GO:0030282~bone mineralization	2	5.88235	0.0892325	MMP13, PTGS2	34	55	19462	20.815	1	0.398922	0.361195
GOTERM_MF_DIRECT	GO:0004879~RNA polymerase II transcription factor activity, ligand-activated sequence-specific DNA binding	2	5.88235	0.0898278	PPARG, PIK3R1	34	54	18976	20.671	1	0.32775	0.265842
GOTERM_BP_DIRECT	GO:2000300~regulation of synaptic vesicle exocytosis	2	5.88235	0.0907812	GSK3B, ADORA2A	34	56	19462	20.4433	1	0.402883	0.364781
GOTERM_BP_DIRECT	GO:0038061~NIK/NF-kappaB signaling	2	5.88235	0.0907812	AKT1, NFKB1	34	56	19462	20.4433	1	0.402883	0.364781
GOTERM_MF_DIRECT	GO:0003700~transcription factor activity, sequence-specific DNA binding	4	11.7647	0.0913187	JUN, STAT1, PPARG, NFKB1	34	618	18976	3.61241	1	0.328747	0.266651
GOTERM_BP_DIRECT	GO:0045600~positive regulation of fat cell differentiation	2	5.88235	0.0923273	AKT1, PPARG	34	57	19462	20.0846	1	0.408255	0.369645
GOTERM_BP_DIRECT	GO:0045165~cell fate commitment	2	5.88235	0.0938709	KDR, PPARG	34	58	19462	19.7383	1	0.410601	0.371769
GOTERM_BP_DIRECT	GO:0006986~response to unfolded protein	2	5.88235	0.0938709	HSP90AA1, HSP90AB1	34	58	19462	19.7383	1	0.410601	0.371769
GOTERM_BP_DIRECT	GO:0018108~peptidyl-tyrosine phosphorylation	2	5.88235	0.0938709	KDR, EGFR	34	58	19462	19.7383	1	0.410601	0.371769
GOTERM_CC_DIRECT	GO:0005768~endosome	3	8.82353	0.0942483	APP, KDR, EGFR	34	324	20660	5.62636	1	0.471242	0.404713
GOTERM_BP_DIRECT	GO:0045597~positive regulation of cell differentiation	2	5.88235	0.095412	GSK3B, HSP90AB1	34	59	19462	19.4038	1	0.415846	0.376518
GOTERM_BP_DIRECT	GO:0007612~learning	2	5.88235	0.0969505	APP, PTGS2	34	60	19462	19.0804	1	0.419544	0.379866
GOTERM_BP_DIRECT	GO:0051384~response to glucocorticoid	2	5.88235	0.0969505	PTGS2, TNF	34	60	19462	19.0804	1	0.419544	0.379866
GOTERM_BP_DIRECT	GO:0045599~negative regulation of fat cell differentiation	2	5.88235	0.0984864	TGFB1, TNF	34	61	19462	18.7676	1	0.424679	0.384516
GOTERM_CC_DIRECT	GO:0000785~chromatin	5	14.7059	0.099803	JUN, PARP1, STAT1, PPARG, NFKB1	34	1114	20660	2.72732	1	0.484757	0.416321
